# Supplementary material for: Personalized ctDNA analysis for detection of residual disease and recurrence in surgically treated HNSCC patients
Source: NPJ Precis Oncol. 2026 Feb 3;10:103. doi: 10.1038/s41698-026-01309-0 (PMC12966284; doi:10.1038/s41698-026-01309-0)
Supplement: Supplementary file 2 — Supplementary Data 1 [file 41698_2026_1309_MOESM2_ESM.xlsx]

## Sheet: File 1
Anonymized patient ID	Age	Gender	Smoking status	Pack Years	Drinking Status	BMI	Recurrence	Re-recurrence	Deceased	Type of Surgery	Neck Dissection	Adjuvant Therapy	Type of adjuvant therapy	p16 status	Tumor Location	Tumor Volume	pT	pN	ENE	L	V	Pn	Grading	R status	UICC Stage	Type of recurrence
1	40	M	Q	10	A	22	N	N	N	resection oral cavity structures	bilateral	N	Cl	Negative	oral cavity	1.6	pT2	pN0	N	L0	V0	Pn0	G2	R0	II
2	47	M	A	35	A	27	N	N	N	laryngectomy	bilateral	Y	CRT	Negative	larynx	11.3	pT3	pN2b	N	L1	V0	Pn1	G3	R0	IVa
3	65	M	A	100	A	14	Y	N	Y	partial pharyngectomy	bilateral	Y	CRT	Negative	oropharynx	75.32	pT4a	pN2b	N	L0	V0	Pn0	G2	R0	IVa	L
4	60	M	A	40	A	35	N	N	N	partial laryngectomy	bilateral	Y	RT	Negative	larynx	4.98	pT3	pN2c	N	L0	V0	Pn0	G4	R0	IVa
5	71	M	Q	50	N	27	N	N	N	laryngectomy	bilateral	N	Cl	Negative	larynx	22.31	pT3	pN0	N	L0	V0	Pn0	G2	R0	III
6	70	M	Q	30	N	26	Y	N	N	laryngectomy, partial pharyngectomy	bilateral	Y	RT	Negative	hypopharynx	27.98	pT3	pN1	N	L1	V0	Pn0	G3	R0	III	D
7	79	M	Q	20	A	26	N	N	N	laryngectomy, partial pharyngectomy	bilateral	N	Cl	Negative	hypopharynx	3.6	pT2	pN0	N	L0	V0	Pn0	G3	R0	II
8	51	M	A	45	A	24.3	N	N	Y	laryngectomy, partial pharyngectomy	bilateral	Y	CRT	Negative	hypopharynx	35.1	pT3	pN2c	N	L1	V0	Pn0	G2	R1	IVa
9	73	M	A	15	A	25.4	N	N	N	partial pharyngectomy	bilateral	N	Cl	Negative	hypopharynx	3.8	pT2	pN0	N	L0	V0	Pn0	G2	R0	II
10	64	M	N	0	A	22	N	N	N	laryngectomy, partial pharyngectomy	bilateral	Y	CRT	Negative	hypopharynx	49.79	pT4a	pN3b	Y	L1	V0	Pn0	G2	R0	IVb
11	49	F	Q	3	N	23	N	N	N	resection oral cavity structures	ipsilateral	Y	CRT	Negative	oral cavity	4.9	pT3	pN0	N	L0	V0	Pn0	G2	R0	III
12	57	M	A	65	A	28	Y	N	Y	laryngectomy, partial pharyngectomy	bilateral	Y	CRT	Negative	hypopharynx	5.13	pT4a	pN3b	Y	L1	V0	Pn0	G2	R0	IVb	D
13	70	M	Q	75	A	29	N	N	N	resection oral cavity structures	bilateral	Y	RT	Negative	oropharynx	4.4	pT2	pN0	N	L0	V0	Pn0	G2	R0	II
14	64	M	A	40	A	20	N	N	N	laryngectomy, partial pharyngectomy	bilateral	Y	CRT	Negative	hypopharynx	23.4	pT3	pN3b	Y	L1	V0	Pn0	G2	R0	IVb
15	72	M	A	50	A	21	Y	N	N	resection oral cavity structures	bilateral	Y	CRT	Positive	oropharynx	9.96	pT3	pN2	Y	L1	V1	Pn1	NA	R1	II	D
16	49	M	A	30	A	22	N	N	N	laryngectomy	bilateral	Y	RT	Negative	larynx	43.94	pT4a	pN1	N	L1	V0	Pn0	G2	R0	IVa
17	64	M	A	40	A	23	N	N	N	resection oral cavity structures	bilateral	Y	CRT	Negative	oral cavity	39.9	pT3	pN2b	N	L1	V0	Pn1	G2	R0	IVa
18	65	M	Q	80	A	33	N	N	N	laryngectomy, partial pharyngectomy	bilateral	Y	CRT	Negative	hypopharynx	30	pT4a	pN2a	Y	L1	V0	Pn0	G3	R0	IVa
19	54	F	Q	30	A	25	N	N	Y	laryngectomy, partial pharyngectomy	bilateral	Y	CRT	Negative	larynx	11.49	pT3	pN3b	Y	L0	V0	Pn0	G2	R0	IVb
67	68	M	Q	40	N	30	Y	N	N	partial laryngectomy	N	N	Cl	Negative	larynx	7.79	pT1a	pNX	NA	L0	V0	Pn0	G3	R0	I	LR
76	61	F	N	0	A	20	N	N	N	resection oral cavity structures	ipsilateral	N	Cl	Negative	oral cavity	0	pT1	pN0	N	L0	V0	Pn0	G2	R0	I
20	52	M	A	35	A	23	N	N	N	laryngectomy	bilateral	Y	CRT	Negative	larynx	7	pT4a	pN0	N	L0	V0	Pn0	G2	R0	IVa
21	58	M	Q	50	A	22	N	N	Y	resection oral cavity structures	bilateral	Y	CRT	Negative	oral cavity	40.92	pT3	pN3b	Y	L0	V0	Pn0	G3	R0	IVb
22	61	M	Q	30	A	33	N	N	Y	resection oral cavity structures	ipsilateral	Y	RT	Negative	oral cavity	5.11	pT2a	pN1	N	L1	V0	Pn0	G2	R0	III
23	57	M	A	40	A	33	Y	Y	N	resection oral cavity structures	ipsilateral	N	Cl	Negative	oral cavity	2.3	pT2	pN0	N	L0	V0	Pn1	G3	R0	II	R
24	70	M	Q	40	A	28.5	N	N	N	laryngectomy	bilateral	N	Cl	Negative	larynx	3.59	pT3	pN0	N	L0	V0	Pn0	G1	R0	III
75	66	M	A	50	A	32.1	N	N	N	partial laryngectomy	N	N	Cl	Negative	larynx	2.42	pT1b	pNX	NA	L0	V0	Pn0	G2	R0	I
25	35	F	N	0	A	14	N	N	N	resection oral cavity structures	bilateral	Y	RT	Negative	oral cavity	6.46	pT3	pN0	N	L0	V0	Pn0	G1	R0	III
26	56	M	A	40	A	28.7	Y	Y	Y	resection oral cavity structures	bilateral	N	Cl	Negative	oral cavity	11.4	pT2	pN0	N	L0	V0	Pn0	G2	R0	II	LR
27	55	M	Q	30	A	19	Y	N	Y	laryngectomy, partial pharyngectomy	bilateral	Y	RT	Negative	larynx	14.93	pT4a	pN0	N	L1	V0	Pn0	G3	R0	IVa	R
66	61	M	A	70	N	31	Y	Y	Y	partial laryngectomy	bilateral	N	Cl	Negative	larynx	3.8	pT1	pN0	N	L0	V0	Pn0	G3	R0	I	LR
74	75	F	Q	25	A	31.3	N	N	N	resection oral cavity structures	ipsilateral	Y	RT	Positive	oropharynx	1.8	pT2	pN1	N	L0	V0	Pn0	NA	R0	I
73	55	M	N	0	A	21	N	N	N	resection oral cavity structures	bilateral	Y	CRT	Positive	oropharynx	3.5	pT2	pN1	N	L1	V0	Pn1	NA	R0	I
28	51	M	A	120	A	28	N	N	N	partial laryngectomy	bilateral	Y	RT	Negative	larynx	15.26	pT3	pN0	N	L0	V0	Pn0	G2	R1	II
29	62	M	A	80	N	24	Y	N	N	partial laryngectomy	bilateral	N	Cl	Negative	larynx	3.84	pT2	pN0	N	L0	V0	Pn0	G2	R0	II	L
30	60	M	Q	60	A	22	Y	N	N	laryngectomy	bilateral	Y	CRT	Negative	larynx	15.1	pT2	pN3b	Y	L0	V0	Pn0	G3	R1	IVb	D
72	60	M	Q	30	A	17	N	N	N	partial pharyngectomy	bilateral	N	Cl	Negative	hypopharynx	1.8	pT1	pN0	N	L0	V0	Pn0	G2	R0	I	D
65	74	M	Q	15	A	24	Y	N	N	partial laryngectomy	N	N	Cl	Negative	larynx	2.66	pT1b	pNX	NA	L0	V0	Pn0	G2	R0	I	LR
64	83	M	A	50	A	26	Y	N	N	resection oral cavity structures	bilateral	N	Cl	Positive	oropharynx	4.8	pT2	pN1	N	L0	V0	Pn0	NA	R0	I	R
71	64	F	A	40	A	15	N	N	N	resection oral cavity structures	bilateral	N	Cl	Negative	oral cavity	0	pT1	pN0	N	L0	V0	Pn0	G2	R0	I
31	68	M	Q	50	A	29	N	N	N	laryngectomy	bilateral	Y	RT	Negative	larynx	79.24	pT3	pN0	N	L0	V0	Pn0	G2	R0	III
70	77	F	Q	20	N	29	N	N	N	resection oral cavity structures	ipsilateral	N	Cl	Negative	oral cavity	1.2	pT1	pN0	N	L0	V0	Pn0	G2	R0	I
32	67	M	Q	40	A	25	Y	Y	Y	resection oral cavity structures	bilateral	N	Cl	Negative	oral cavity	12.97	pT3	pN0	N	L1	V0	Pn0	G3	R0	III	LR
33	73	M	A	70	A	38	Y	N	Y	laryngectomy	bilateral	Y	CRT	Negative	larynx	1.4	pT3	pN0	N	L0	V0	Pn0	G2	R0	III	L
34	68	M	A	45	N	24	N	N	N	partial pharyngectomy	bilateral	Y	RT	Negative	hypopharynx	7.84	pT2	pN0	N	L0	V0	Pn1	G2	R1	II
35	67	F	A	10	N	19	N	N	N	partial laryngectomy	bilateral	Y	CRT	Negative	larynx	3.86	pT2	pN2a	Y	L0	V0	Pn0	G3	R0	IVa
36	63	M	Q	48	A	19	Y	N	N	resection oral cavity structures	bilateral	Y	RT	Negative	oral cavity	22.31	pT3	pN2b	N	L1	V0	Pn0	G2	R0	IVa	LR
69	71	M	A	10	A	23	N	N	N	resection oral cavity structures	bilateral	Y	CRT	Positive	oropharynx	45.2	pT2	pN1	Y	L1	V0	Pn0	NA	R0	I
37	56	M	Q	5	A	23	N	N	N	resection oral cavity structures	ipsilateral	N	Cl	Negative	oral cavity	0	pT2	pN0	N	L0	V0	Pn0	G3	R0	II
38	61	M	A	45	A	33.6	N	N	N	partial laryngectomy	bilateral	N	Cl	Negative	larynx	2.86	pT2	pN0	N	L0	V0	Pn0	G2	R0	II
39	69	F	A	100	A	22	Y	N	Y	laryngectomy, partial pharyngectomy	bilateral	Y	CRT	Negative	hypopharynx	41.6	pT3	pN3b	Y	L0	V0	Pn0	G2	R0	IVb	R
40	44	F	Q	15	A	20	N	N	N	resection oral cavity structures	ipsilateral	N	Cl	Negative	oral cavity	6.53	pT2	pN0	N	L0	V0	Pn0	G2	R0	II
41	69	M	N	0	A	27	N	N	N	laryngectomy, partial pharyngectomy	N	N	Cl	Negative	hypopharynx	0	pT3	pNX	NA	L0	V0	Pn0	G2	R0	III
42	83	M	N	0	A	23	N	N	N	resection oral cavity structures	bilateral	Y	CRT	Negative	oral cavity	2.78	pT2	pN1	N	L0	V0	Pn0	G2	R0	III
43	76	F	Q	10	A	16	Y	N	Y	laryngectomy, partial pharyngectomy	N	N	Cl	Negative	hypopharynx	16.18	pT4a	pNX	NA	L0	V0	Pn0	G3	R0	IVa	LR
44	81	M	Q	20	N	20.3	N	N	N	laryngectomy	bilateral	N	Cl	Negative	larynx	4.6	pT4a	pN0	N	L0	V0	Pn0	G2	R0	IVa
45	79	F	Q	20	A	15	N	N	Y	resection oral cavity structures	bilateral	Y	CRT	Negative	oropharynx	44.04	pT3	pN1	N	L0	V0	Pn0	G3	R0	III
46	48	M	A	35	A	21	N	N	N	resection oral cavity structures	bilateral	Y	CRT	Negative	oropharynx	5.95	pT1	pN2b	N	L0	V0	Pn0	G3	R0	IVa
47	75	M	Q	15	A	23	N	N	N	resection oral cavity structures	ipsilateral	N	Cl	Negative	oral cavity	8.62	pT3	pN0	N	L0	V0	Pn1	G2	R1	III
48	51	M	Q	60	A	21.8	N	N	N	partial laryngectomy	bilateral	Y	CRT	Negative	larynx	130.9	pT1	pN3b	Y	L1	V0	Pn0	G2	R0	IVb
49	75	M	Q	50	A	29.1	N	N	N	laryngectomy	bilateral	N	Cl	Negative	larynx	2.3	pT2	pN0	N	L0	V0	Pn0	G2	R0	II
50	78	M	Q	50	N	33	Y	N	Y	laryngectomy	bilateral	Y	RT	Negative	larynx	36.81	pT3	pN0	N	L0	V0	Pn0	G3	R0	III	L
51	58	M	N	0	A	28	Y	N	Y	resection oral cavity structures	ipsilateral	Y	CRT	Negative	oral cavity	4.56	pT2	pN1	Y	L0	V0	Pn0	G2	R0	III	D
52	59	M	A	50	A	20	Y	N	Y	partial pharyngectomy	bilateral	Y	CRT	Negative	hypopharynx	24.79	pT3	pN3b	Y	L1	V0	Pn1	G3	R0	IVb	D
68	64	M	N	0	N	26	N	N	N	resection oral cavity structures	ipsilateral	N	Cl	Negative	oral cavity	2.28	pT1	pN0	N	L0	V0	Pn0	G2	R0	I
53	74	F	N	0	A	24.1	Y	N	N	resection oral cavity structures	bilateral	N	Cl	Negative	oral cavity	11.2	pT3	pN1	N	L0	V0	Pn0	G2	R0	III	R
54	55	F	A	43	A	31	N	N	N	partial laryngectomy	bilateral	Y	RT	Negative	larynx	10.55	pT3	pN0	N	L0	V0	Pn0	G2	R0	III
55	67	F	N	0	N	21	Y	Y	Y	resection oral cavity structures	bilateral	Y	RT	Negative	oral cavity	NA	pT3	pN0	N	L0	V0	Pn0	G2	R0	III	L
56	70	M	A	30	A	26	N	N	N	laryngectomy	bilateral	N	Cl	Negative	larynx	2.8	pT2	pN0	N	L0	V0	Pn0	G2	R0	II
57	72	M	Q	40	A	22	Y	N	Y	laryngectomy	bilateral	Y	CRT	Negative	oropharynx	36.96	pT3	pN3b	Y	L0	V0	Pn0	G3	R0	IVb	D
58	72	M	Q	25	A	29	N	N	N	resection oral cavity structures	bilateral	Y	CRT	Negative	oropharynx	33.4	pT3	pN3b	Y	L1	V0	Pn0	G2	R0	IVb
59	59	M	Q	30	A	29	N	N	N	resection oral cavity structures	bilateral	Y	RT	Negative	oropharynx	6.88	pT3	pN0	N	L0	V0	Pn0	G1	R0	III
60	59	M	A	40	A	19	N	N	N	laryngectomy, partial pharyngectomy	bilateral	Y	RT	Negative	hypopharynx	16.54	pT3	pN2c	N	L0	V0	Pn0	G2	R0	III
61	74	M	Q	25	A	22	N	N	N	partial laryngectomy	bilateral	Y	RT	Negative	larynx	8.17	pT1	pN1	N	L0	V0	Pn0	G2	R0	III
62	66	M	Q	150	A	18	N	N	N	laryngectomy	bilateral	Y	CRT	Negative	larynx	33.36	pT4a	pN2c	N	L1	V1	Pn1	G3	R0	IVa
63	56	M	A	40	A	21	N	N	N	laryngectomy	bilateral	Y	CRT	Negative	larynx	9.8	pT3	pN1	N	L0	V0	Pn1	G2	R0	III
Patient ID: anonymized patient identifier
Gender: Male (M) or Female (F)
Smoking status: Active (A), Quit (Q), Never (N)
Drinking status: Active (A), Never (N)
Type of adjuvant therapy: Radiotherapy (RT), Chemoradiotherapy (CRT), Clinical controls (Cl)
Anatomical Site: Larynx, Hypopharynx, Oral Cavity and Oropharynx
Prognostic Stage: I, II, III, IVa, IVb
p16 status: Positive or Negative
Type of recurrence: Local (L), Locoregional (LR), Regional (R), Distant (D)

## Sheet: File 2
Anonymized patient ID	Analysis Type	Anatomical Site	Prognostic Stage	P16 status	Panel id	Reads (million)	Aligned %	Duplication %	On target %	Usable %	Mean coverage	Total variants	Tumor passing variants	% Validated variants	Plasma calling variants
1	Primary	Oral Cavity	II	Negative	30007984P01	391.02	99.889	18.392	91.215	74.489	219	53	17	32.0755	16
2	Primary	Laryngeal	IVa	Negative	30006756P02	495.24	99.854	22.718	92.099	71.197	276	48	48	100	45
3	Primary	Oropharyngeal	IVa	Negative	30005544P01	517.28	99.908	16.398	93.463	78.244	320	48	47	97.9167	46
4	Primary	Laryngeal	IVa	Negative	HNO-1421021_30003038P01	487.41	99.872	15.335	91.947	77.898	298	48	48	100	47
5	Primary	Laryngeal	III	Negative	30005540P01	497.57	99.887	20.624	91.836	72.969	286	49	40	81.6327	39
6	Primary	Hypopharyngeal	III	Negative	30005551P01	502.43	99.874	21.649	91.254	71.545	278	48	45	93.75	42
7	Primary	Hypopharyngeal	II	Negative	30008201P01	681.29	99.896	27.493	92.893	67.409	358	48	47	97.9167	39
8	Primary	Hypopharyngeal	IVa	Negative	30011802P01	708.64	99.876	26.203	92.911	68.612	383	48	48	100	48
9	Primary	Hypopharyngeal	II	Negative	30010173P01	575.21	99.866	30.153	92.932	64.958	284	48	46	95.8333	43
10	Primary	Hypopharyngeal	IVb	Negative	30004065P01	433.58	99.797	16.294	92.069	77.082	270	52	42	80.7692	40
11	Primary	Oral Cavity	III	Negative	30007066P02	418.72	99.878	17.412	92.169	76.167	244	43	9	20.9302	7
12	Primary	Hypopharyngeal	IVb	Negative	HNO-2013536-30001815	325.098	99.7367	31.2311	89.6795	61.6092	129	42	41	97.619	40
13	Primary	Oropharyngeal	II	Negative	30005547P02	518.12	99.805	25.654	94.298	70.091	276	48	47	97.9167	47
14	Primary	Hypopharyngeal	IVb	Negative	30012711P01	728.05	99.876	24.171	92.446	70.15	394	48	48	100	41
15	Primary	Oropharyngeal	II	Positive	30005548P01	457.26	99.911	16.674	92.51	77.177	276	48	36	75	36
16	Primary	Laryngeal	IVa	Negative	30004085P01	266.42	99.752	14.02	92.608	79.533	173	49	49	100	49
17	Primary	Oral Cavity	IVa	Negative	HNO-2389603	572.806	99.8343	19.9281	91.7887	73.539	339	40	28	70	8
18	Primary	Hypopharyngeal	IVa	Negative	30006577P02	427.85	99.859	19.012	92.496	74.931	249	49	47	95.9184	46
19	Primary	Laryngeal	IVb	Negative	HNO-2639599	525.206	99.778	16.368	92.1612	77.0518	320	48	47	97.9167	45
67	Primary	Laryngeal	I	Negative	30005553P01	492.64	99.914	21.28	93.684	73.813	288	56	41	73.2143	39
76	Primary	Oral Cavity	I	Negative	30007752P01	442.83	99.793	30.296	91.566	63.801	216	50	37	74	36
20	Primary	Laryngeal	IVa	Negative	30009247P01	699.73	99.881	31.336	93.371	64.15	363	52	39	75	31
21	Primary	Oral Cavity	IVb	Negative	30005539P01	520.12	99.897	23.831	93.263	71.097	285	48	47	97.9167	44
22	Primary	Oral Cavity	III	Negative	30005538P01	406.19	99.838	19.267	93.132	75.192	236	50	27	54	27
23	Primary	Oral Cavity	II	Negative	30008458P01	414.45	99.916	13.337	91.909	79.765	253	44	33	75	32
24	Primary	Laryngeal	III	Negative	30005549P01	429.34	99.886	16.305	93.334	78.147	271	54	32	59.2593	30
75	Primary	Laryngeal	I	Negative	30007340P01	543.67	99.872	20.998	92.931	73.446	308	48	44	91.6667	44
25	Primary	Oral Cavity	III	Negative	30007341P01	572.11	99.842	20.502	92.633	73.653	321	48	47	97.9167	47
26	Primary	Oral Cavity	II	Negative	30010671P01	672.27	99.865	25.444	92.372	68.92	363	48	48	100	46
27	Primary	Laryngeal	IVa	Negative	HNO-3911446_30001808	355.089	99.8261	23.5379	92.8315	70.9709	191	50	49	98	26
66	Primary	Laryngeal	I	Negative	30007342P01	461.07	99.848	17.372	92.606	76.545	273	48	48	100	48
74	Primary	Oropharyngeal	I	Positive	30012424P01	676.35	99.84	29.027	91.742	65.12	346	49	48	97.9592	46
73	Primary	Oropharyngeal	I	Positive	30008202P01	513.44	99.932	15.969	92.01	77.441	296	48	48	100	46
28	Primary	Laryngeal	II	Negative	30004081P01	376.63	99.807	17.615	91.735	75.561	229	46	39	84.7826	39
29	Primary	Laryngeal	II	Negative	30007344P01	287.54	99.844	11.489	92.92	82.252	182	48	48	100	48
30	Primary	Laryngeal	IVb	Negative	30009121P01	649.44	99.864	26.069	92.801	68.665	352	48	48	100	45
72	Primary	Hypopharyngeal	I	Negative	30007579P01	484.47	99.823	23.847	94.254	71.759	275	48	48	100	48
65	Primary	Laryngeal	I	Negative	30007345P01	270.57	99.832	12.531	93.016	81.352	170	50	44	88	44
64	Primary	Oropharyngeal	I	Positive	30008461P01	372.48	99.904	15.612	91.811	77.601	225	48	46	95.8333	42
71	Primary	Oral Cavity	I	Negative	30010058P01	606.17	99.841	22.584	92.471	71.613	347	48	42	87.5	42
31	Primary	Laryngeal	III	Negative	HNO-5407974-30001814	411.787	99.8423	25.5386	89.001	60.6104	313	47	47	100	45
70	Primary	Oral Cavity	I	Negative	30008157P01	351.43	99.895	15.792	92.849	78.252	204	51	49	96.0784	48
32	Primary	Oral Cavity	III	Negative	HNO-5770296_30002653	445.7	99.6515	26.0406	94.1527	69.4994	235	51	44	86.2745	43
33	Primary	Laryngeal	III	Negative	30010424P01	702.78	99.89	26.523	92.496	68.014	381	48	46	95.8333	44
34	Primary	Hypopharyngeal	II	Negative	HNO-6138990_30003036P01_pfp	482.55	99.845	16.033	92.012	77.27	295	49	44	89.7959	42
35	Primary	Laryngeal	IVa	Negative	30005537P01	413.05	99.888	20.193	93.755	74.852	231	45	39	86.6667	39
36	Primary	Oral Cavity	IVa	Negative	HNO-6338375_30002654	500.029	99.7785	29.3888	92.9063	65.5791	249	52	42	80.7692	41
69	Primary	Oropharyngeal	I	Positive	30007983P01	479.06	99.837	21.081	94.497	74.579	280	49	49	100	46
37	Primary	Oral Cavity	II	Negative	30006490P02	356.65	99.905	15.789	92.507	77.954	208	50	47	94	47
38	Primary	Laryngeal	II	Negative	30007346P01	313.22	99.864	12.765	92.436	80.646	192	39	23	58.9744	21
39	Primary	Hypopharyngeal	IVb	Negative	30007985P01	379.58	99.723	27.721	90.221	65.125	182	48	46	95.8333	43
40	Primary	Oral Cavity	II	Negative	30005546P01	432.34	99.914	17.764	93.512	76.969	257	26	20	76.9231	20
41	Primary	Hypopharyngeal	III	Negative	30009256P01	603.82	99.84	32.561	91.871	61.967	278	49	49	100	49
42	Primary	Oral Cavity	III	Negative	30007347P01	273.91	99.867	10.306	92.602	83.083	173	49	36	73.4694	35
43	Primary	Hypopharyngeal	IVa	Negative	HNO-7574719	502.122	99.8328	16.6314	91.2464	76.1059	308	48	47	97.9167	47
44	Primary	Laryngeal	IVa	Negative	30012288P01	593.67	99.886	19.644	92.843	74.657	349	48	44	91.6667	43
45	Primary	Oropharyngeal	III	Negative	30005541P01	501.84	99.885	26.243	93.481	68.993	259	48	47	97.9167	43
46	Primary	Oropharyngeal	IVa	Negative	HNO-7875109_30003041P01	596.63	99.869	17.284	91.056	75.425	355	48	47	97.9167	47
47	Primary	Oral Cavity	III	Negative	30005545P01	457.96	99.894	17.125	93.367	77.43	278	60	30	50	27
48	Primary	Laryngeal	IVb	Negative	30010753P01	557.92	99.838	24.583	91.873	69.332	294	48	48	100	44
49	Primary	Laryngeal	II	Negative	30011696P01	577.23	99.86	23.671	91.871	70.185	321	49	48	97.9592	47
50	Primary	Laryngeal	III	Negative	HNO-8140838	484.878	99.8391	13.9711	91.7698	78.9859	298	48	48	100	46
51	Primary	Oral Cavity	III	Negative	30005556P01	437.28	99.904	19.752	93.526	75.13	252	37	25	67.5676	25
52	Primary	Hypopharyngeal	IVb	Negative	30007348P01	310.12	99.86	12.234	92.812	81.494	196	48	48	100	47
68	Primary	Oral Cavity	I	Negative	30007349P01	254.24	99.884	10.433	92.773	83.139	161	39	21	53.8462	18
53	Primary	Oral Cavity	III	Negative	30010677P01	630.44	99.853	33.217	92.736	61.957	300	48	48	100	47
54	Primary	Laryngeal	III	Negative	HNO-8919320_30003037P01	591.85	99.826	16.548	91.032	76.008	353	48	48	100	47
55	Primary	Oral Cavity	III	Negative	HNO-9077359_30002658_pfp	475.488	99.8422	22.9215	93.7208	72.261	260	20	13	65	11
56	Primary	Laryngeal	II	Negative	30006423P02	383.52	99.869	28.41	92.746	66.436	177	48	48	100	48
57	Primary	Oropharyngeal	IVb	Negative	30004082P01	460.99	99.798	16.255	92.248	77.231	284	50	41	82	38
58	Primary	Oropharyngeal	IVb	Negative	30007412P01	391.09	99.754	20.57	94.723	75.149	226	48	48	100	46
59	Primary	Oropharyngeal	III	Negative	HNO-9595734-30001811	420.126	99.8609	27.5052	89.4435	64.885	178	48	48	100	48
60	Primary	Hypopharyngeal	III	Negative	HNO-9635804_30002659	537.197	99.7907	24.5862	93.5255	70.5104	296	48	47	97.9167	44
61	Primary	Laryngeal	III	Negative	30005554P01	442.53	99.885	13.845	92.921	80.094	287	17	14	82.3529	13
62	Primary	Laryngeal	IVa	Negative	HNO-9751415_30003040P01	603.57	99.872	14.947	91.049	77.605	375	48	47	97.9167	47
63	Primary	Laryngeal	III	Negative	30007068P02	496	99.916	17.611	92.298	76.126	294	49	45	91.8367	43
4	Secondary	Renal Cell Carcinoma	I	N/A	30003039P01	527.94	99.856	14.856	91.28	77.76	327	52	42	80.7692	42
43	Secondary	Oral Cavity	I	Negative	HNO-7574719_30002660	435.385	99.7553	65.9683	92.678	31.5801	100	52	39	75	35
46	Secondary	Second Oral Cavity	I	Negative	30003041P02	631.39	99.816	28.399	92.688	66.378	336	49	42	85.7143	42
57	Secondary	Hypopharyngeal	IVb	Negative	30004083P01	424.56	99.783	18.514	91.064	74.183	246	48	45	93.75	44
16	Secondary	Laryngeal - DxBx	IVa	Negative	30003141P01	367.59	99.764	23.282	92.736	71.082	205	48	48	100	47
40	Secondary	Oral cavity DxBx	II	Negative	30009372P01	528.9	NA	NA	NA	70.3516	285	43	No panel QC	N/A	No plasma testing
61	Secondary	Laryngeal - DxBx	III	Negative	30005554P02	395.02	99.874	21.23	92.771	73.089	221	56	38	67.8571	38
12	Secondary	Lung	Distant Metastasis	N/A	30004087P01	329.12	99.665	29.326	91.773	64.769	171	49	41	83.6735	41
22	Secondary	Lymph Nodes	Local	Negative	30009369P01	343.213	99.6492	31.9567	91.5792	62.1465	167	41	No panel QC	N/A	No plasma testing
57	Secondary	Liver	Distant Metastasis	Negative	30012620P01	720.36	NA	NA	NA	64.9266	368	48	No panel QC	N/A	No plasma testing
Patient ID: anonymized patient identifier
Analysis Type: Primary - MRD detection and recurrence monitoring; Secondary - (a) Second primary tumor, (b) Resection vs. diagnostic biopsy panel design to determine suitability of biopsies for designing personalized panels and expediting plasma testing times, (c) RaDaR profile comparison to determine if metastatic tumors are developing from the primary tumor used in primary analysis
Anatomical Site: Larynx, Hypopharynx, Oral Cavity and Oropharynx or site of metastasis (liver, lung, lymph node)
Prognostic Stage: I, II, III, IVa, IVb
P16 status: Positive or Negative
Panel ID: Identifier of personalized designed panel
Reads (million): Number of total sequencing reads resulting from whole exome sequencing
Aligned %: Percentage of reads correctly aligned to the reference genome
Duplication %: Percentage of duplicated reads
On target %: Percentage of reads falling within targeted regions (i.e. regions targeted by hybridization capture)
Usable %: Percentage of usable reads (i.e., aligned, on target and not duplicated)
Mean Coverage: mean read depth per nucleotide in tumor, based on usable reads
Total Variants: Number of variants included in personalized RaDaR panels
Tumor Passing Variants: Number of variants that were confirmed for each patient by qualification testing of the patient panel
%Validated Variants: Percentage of total panel design variants validated during panel QC using the same tumor DNA used in WES
Plasma calling variants: Variants validated in tumor DNA and absent in buffy coat

## Sheet: File 3
PRIMARY analysis
Anonymized patient ID	Anatomical Site	Prognostic Stage	HPV status	Recurrence	Recurrence Type	sample_id	accession_id	sample_type	panel_id	date	input	total input	eVAF	%eVAF	mutant_molecules	mean_VAF	Score	total_variants	all_pass_variants	n_positive_variants	run_id	ctDNA_detected	Timepoint	TP
1	Oral Cavity	II	Negative	No	-	3000657601	30006576	plasma	30007984P01	2021-10-01	800	3200	5.8e-05	0.0058	3	7e-05	0.745608	53	16	2	TD2424	FALSE	T0 - Pre-operative	T0 Pre-op
1	Oral Cavity	II	Negative	No	-	3000658201	30006582	plasma	30007984P01	2021-10-07	3900	15600	9.82e-17	9.82e-15	0	1.76e-05	-0.896844	53	16	0	TD2424	FALSE	T2 - Post-operative (3 to 7 days)	T2 Post-op
1	Oral Cavity	II	Negative	No	-	3000684501	30006845	plasma	30007984P01	2021-10-27	2325	9300	1.41e-17	1.41e-15	0	1.65e-05	-0.68394	53	16	0	TD2424	FALSE	T3 - Before Adjuvant Therapy	T3 BAT
1	Oral Cavity	II	Negative	No	-	3000708501	30007085	plasma	30007984P01	2021-11-11	1575	6300	4.2e-18	4.2e-16	0	2.51e-05	-0.493812	53	16	0	TD2424	FALSE	T4 - Follow-up	T4 FU
1	Oral Cavity	II	Negative	No	-	3000762801	30007628	plasma	30007984P01	2021-12-14	600	2400	2.48e-34	2.48e-32	0	1.89e-05	-0.188321	53	16	0	TD2424	FALSE	T5 - Follow-up	T5 FU
1	Oral Cavity	II	Negative	No	-	3000798401	30007984	plasma	30007984P01	2022-01-25	3650	14600	2.16e-15	2.16e-13	0	2.07e-05	-0.892522	53	16	0	TD2424	FALSE	T6 - Follow-up	T6 FU
1	Oral Cavity	II	Negative	No	-	3000948001	30009480	plasma	30007984P01	2022-04-13	3250	13000	1.88e-16	1.88e-14	0	1.86e-05	-0.856055	53	16	0	TD2424	FALSE	T7 - Follow-up	T7 FU
1	Oral Cavity	II	Negative	No	-	3001005401	30010054	plasma	30007984P01	2022-05-12	2625	10500	6.43e-14	6.43e-12	0	2.48e-05	-0.721182	53	16	0	TD2424	FALSE	T8 - Follow-up	T8 FU
1	Oral Cavity	II	Negative	No	-	3001118401	30011184	plasma	30007984P01	2022-07-07	900	3600	2.18e-13	2.18e-11	0	3.6e-05	-0.302833	53	16	0	TD2474	FALSE	T9 - Follow-up	T9 FU
2	Laryngeal	IVa	Negative	No	-	3000675601	30006756	plasma	30006756P02	2021-10-22	975	3900	0.00692354	0.692354	1180	0.00692714	1999.6	48	44	44	TD2424	TRUE	T0 - Pre-operative	T0 Pre-op
2	Laryngeal	IVa	Negative	No	-	3000684601	30006846	plasma	30006756P02	2021-10-27	5015	20060	3.31e-05	0.00331	23	6.17e-05	25.4185	48	44	12	TD2424	TRUE	T2 - Post-operative (3 to 7 days)	T2 Post-op
2	Laryngeal	IVa	Negative	No	-	3000694601	30006946	plasma	30006756P02	2021-11-04	3550	14200	6.7e-05	0.0067	38	9.15e-05	49.9628	48	43	19	TD2424	TRUE	T3 - Before Adjuvant Therapy	T3 BAT
2	Laryngeal	IVa	Negative	No	-	3001005501	30010055	plasma	30006756P02	2022-05-12	1500	6000	1.02e-14	1.02e-12	0	1.98e-05	-1.2865	48	44	0	TD2424	FALSE	T4 - Post Adjuvant Therapy	T4 PAT
2	Laryngeal	IVa	Negative	No	-	3001374701	30013747	plasma	30006756P02	2022-11-03	1775	7100	7.25e-12	7.25e-10	0	1.96e-05	-1.46575	48	44	0	INX0939	FALSE	T5 - Follow-up	T5 FU
2	Laryngeal	IVa	Negative	No	-	3001531401	30015314	plasma	30006756P02	2023-01-12	2245	8980	1.15e-10	1.15e-08	0	2.49e-05	-1.65631	48	45	0	INX1018	FALSE	T6 - Follow-up	T6 FU
2	Laryngeal	IVa	Negative	No	-	3001592401	30015924	plasma	30006756P02	2023-02-23	2730	10920	7.99e-11	7.99e-09	0	3.03e-05	-1.76053	48	45	0	INX1018	FALSE	T7 - Follow-up	T7 FU
2	Laryngeal	IVa	Negative	No	-	23A0622101	23A06221	plasma	30006756P02	2023-04-13	1650	6600	2.73317e-13	2.73317e-11	0	1.3934e-05	-1.43813	48	45	0	INXR14DEC2301_INXR18DEC2301	FALSE	T8 - Follow-up	T8 FU
2	Laryngeal	IVa	Negative	No	-	23A0355001	23A03550	plasma	30006756P02	2023-07-27	2700	10800	3.94755e-11	3.94755e-09	0	1.45702e-05	-2.05349	48	45	0	INXR14DEC2301_INXR18DEC2301	FALSE	T9 - Follow-up	T9 FU
2	Laryngeal	IVa	Negative	No	-	23A0703301	23A07033	plasma	30006756P02	2023-10-26	3375	13500	2.87e-12	2.87e-10	0	1.65e-05	-2.33505	48	44	0	INXR19SEP2401_TD2880	FALSE	T10 - Follow-up	T10 FU
3	Oropharyngeal	IVa	Negative	Yes	Local	3000369001	30003690	plasma	30005544P01	2021-03-25	3050	12200	0.00349767	0.349767	1940	0.0036211	1751.79	48	46	46	TD2204	TRUE	T0 - Pre-operative	T0 Pre-op
3	Oropharyngeal	IVa	Negative	Yes	Local	3000378401	30003784	plasma	30005544P01	2021-04-05	2750	11000	1.46e-10	1.46e-08	0	1.84e-05	-2.196	48	46	0	TD2204	FALSE	T2 - Post-operative (3 to 7 days)	T2 Post-op
3	Oropharyngeal	IVa	Negative	Yes	Local	3000397001	30003970	plasma	30005544P01	2021-04-25	5025	20100	6.2e-11	6.2e-09	0	1.48e-05	-2.69284	48	46	0	TD2204	FALSE	T3 - Before Adjuvant Therapy	T3 BAT
3	Oropharyngeal	IVa	Negative	Yes	Local	3000531101	30005311	plasma	30005544P01	2021-08-05	2700	10800	5.03e-05	0.00503	25	7.3e-05	34.0146	48	46	19	TD2204	TRUE	T4 - Post Adjuvant Therapy	T4 PAT
3	Oropharyngeal	IVa	Negative	Yes	Local	3000648601	30006486	plasma	30005544P01	2021-09-28	3420	13680	0.000565	0.0565	353	0.000582	537.42	48	46	43	TD2204	TRUE	T5 - Follow-up	T5 FU
3	Oropharyngeal	IVa	Negative	Yes	Local	3000774601	30007746	plasma	30005544P01	2022-01-03	2700	10800	0.00123449	0.123449	611	0.00124909	964.079	48	46	44	TD2336	TRUE	TR0 - During Therapy	TR0 During Therapy
3	Oropharyngeal	IVa	Negative	Yes	Local	3000815501	30008155	plasma	30005544P01	2022-02-08	4925	19700	0.00369708	0.369708	3340	0.00373822	1916.61	48	46	44	TD2336	TRUE	TR1 - During Therapy	TR1 During Therapy
4	Laryngeal	IVa	Negative	No	-	3000271301	30002713	plasma	HNO-1421021_30003038P01	2020-11-10	2925	11700	0.028023	2.8023	15397	0.0280611	6053.08	48	47	47	TD2000	TRUE	T0 - Pre-operative	T0 Pre-op
4	Laryngeal	IVa	Negative	No	-	3000275101	30002751	plasma	HNO-1421021_30003038P01	2020-11-16	4963	19852	1.03e-11	1.03e-09	0	1.74e-05	-2.68412	48	47	0	TD2000	FALSE	T2 - Post-operative (3 to 7 days)	T2 Post-op
4	Laryngeal	IVa	Negative	No	-	3000279301	30002793	plasma	HNO-1421021_30003038P01	2020-11-23	5014	20056	3.62e-07	3.62e-05	0	1.98e-05	-2.35707	48	47	0	TD2000	FALSE	T3	T3
4	Laryngeal	IVa	Negative	No	-	3000296501	30002965	plasma	HNO-1421021_30003038P01	2020-12-18	4225	16900	6.86e-13	6.86e-11	0	1.55e-05	-2.57967	48	47	0	TD2000	FALSE	T3 - During Adjuvant Therapy	T3 DAT
4	Laryngeal	IVa	Negative	No	-	3000343701	30003437	plasma	HNO-1421021_30003038P01	2021-02-24	5013	20052	1.57e-08	1.57e-06	0	1.73e-05	-2.51091	48	47	0	TD2000	FALSE	T4 - Post Adjuvant Therapy	T4 PAT
4	Laryngeal	IVa	Negative	No	-	3000436301	30004363	plasma	HNO-1421021_30003038P01	2021-06-10	1900	7600	1.91e-17	1.91e-15	0	1.52e-05	-1.51977	48	47	0	TD2053	FALSE	T5 - Follow-up	T5 FU
4	Laryngeal	IVa	Negative	No	-	3000514501	30005145	plasma	HNO-1421021_30003038P01	2021-07-26	4400	17600	2.68e-07	2.68e-05	0	1.55e-05	-1.64205	48	47	0	TD2204	FALSE	T6 - Follow-up	T6 FU
4	Laryngeal	IVa	Negative	No	-	3000642101	30006421	plasma	HNO-1421021_30003038P01	2021-09-27	2800	11200	2.63e-13	2.63e-11	0	9.95e-06	-2.21664	48	47	0	TD2204	FALSE	T7 - Follow-up	T7 FU
4	Laryngeal	IVa	Negative	No	-	24A0042801_pl	24A00428	plasma	HNO-1421021_30003038P01	2022-05-02	2825	11300	4.3e-20	4.3e-18	0	1.36e-05	-2.28369	48	47	0	INXR19SEP2401_TD2880	FALSE	T8 - Follow-up	T8 FU
5	Laryngeal	III	Negative	No	-	3000363901	30003639	plasma	30005540P01	2021-03-19	2925	11700	3.2e-05	0.0032	22	7.46e-05	16.702	49	38	13	TD2204	TRUE	T0 - Pre-operative	T0 Pre-op
5	Laryngeal	III	Negative	No	-	3000369101	30003691	plasma	30005540P01	2021-03-25	5032	20128	1.86e-08	1.86e-06	0	1.52e-05	-2.33285	49	39	0	TD2204	FALSE	T2 - Post-operative (3 to 7 days)	T2 Post-op
5	Laryngeal	III	Negative	No	-	3000378501	30003785	plasma	30005540P01	2021-04-01	2400	9600	2.53e-12	2.53e-10	0	1.71e-05	-2.16303	49	39	0	TD2204	FALSE	T3 - Before Adjuvant Therapy	T3 BAT
5	Laryngeal	III	Negative	No	-	3000397101	30003971	plasma	30005540P01	2021-04-25	4900	19600	1.69e-09	1.69e-07	0	1.71e-05	-2.41156	49	39	0	TD2204	FALSE	T3 - Before Adjuvant Therapy	T3 BAT
6	Hypopharyngeal	III	Negative	Yes	Distant	3000424301	30004243	plasma	30005551P01	2021-05-28	2600	10400	0.0112555	1.12555	4810	0.0115542	3118.4	48	42	41	TD2204	TRUE	T0 - Pre-Operative	T0 Pre-op
6	Hypopharyngeal	III	Negative	Yes	Distant	3000425901	30004259	plasma	30005551P01	2021-06-02	5049	20196	1.39e-05	0.00139	9	5.01e-05	5.37856	48	42	6	TD2204	TRUE	T2 - Post-operative (3 to 7 days)	T2 Post-op
6	Hypopharyngeal	III	Negative	Yes	Distant	3000658301	30006583	plasma	30005551P01	2021-10-07	3750	15000	1.29e-06	0.000129	0	3.22e-05	0.317926	48	42	0	TD2204	FALSE	T3	T3
6	Hypopharyngeal	III	Negative	Yes	Distant	3000715801	30007158	plasma	30005551P01	2021-11-18	1600	6400	4.25e-05	0.00425	11	5.98e-05	8.91077	47	41	8	TD2337	TRUE	T4 - Follow-up	T4 FU
6	Hypopharyngeal	III	Negative	Yes	Distant	3000768101	30007681	plasma	30005551P01	2021-12-23	3425	13700	9.03e-05	0.00903	47	0.000125	74.3555	47	41	20	TD2337	TRUE	T5 - Follow-up	T5 FU
6	Hypopharyngeal	III	Negative	Yes	Distant	3000875801	30008758	plasma	30005551P01	2022-02-24	1150	4600	3.7e-05	0.0037	6	6.45e-05	5.6185	47	41	6	TD2337	TRUE	T6 - Follow-up	T6 FU
6	Hypopharyngeal	III	Negative	Yes	Distant	3000911801	30009118	plasma	30005551P01	2022-03-24	1325	5300	0.0001	0.01	22	0.000131	25.5418	48	41	14	TD2424	TRUE	T7 - Follow-up	T7 FU
6	Hypopharyngeal	III	Negative	Yes	Distant	3001034301	30010343	plasma	30005551P01	2022-06-02	1000	4000	0.00120748	0.120748	197	0.00125256	407.939	48	41	35	TD2424	TRUE	T8 - Follow-up	T8 FU
6	Hypopharyngeal	III	Negative	Yes	Distant	3001168901	30011689	plasma	30005551P01	2022-07-28	1450	5800	0.00553349	0.553349	1331	0.00583555	1742.69	48	42	38	INX0939	TRUE	T9 - Follow-up	T9 FU
6	Hypopharyngeal	III	Negative	Yes	Distant	3001228601	30012286	plasma	30005551P01	2022-08-22	1375	5500	0.0042389	0.42389	959	0.00430286	1342.77	48	42	38	INX0939	TRUE	T10 - Follow-up	T10 FU
6	Hypopharyngeal	III	Negative	Yes	Distant	3001390401	30013904	plasma	30005551P01	2022-11-03	1925	7700	0.0182906	1.82906	5870	0.0190177	4408.42	48	42	38	INX0939	TRUE	TR1 - Pre-op	TR1 Pre-op
6	Hypopharyngeal	III	Negative	Yes	Distant	3001568301	30015683	plasma	30005551P01	2023-02-09	4674	18696	1.55e-09	1.55e-07	0	2.13e-05	-2.32958	48	42	0	INX1018	FALSE	TR2	TR2
6	Hypopharyngeal	III	Negative	Yes	Distant	23A0622301	23A06223	plasma	30005551P01	2023-04-27	1875	7500	6.94765e-14	6.94765e-12	0	1.11627e-05	-1.46785	48	41	0	INXR14DEC2301_INXR18DEC2301	FALSE	TR3 - Follow-up	TR3 FU
6	Hypopharyngeal	III	Negative	Yes	Distant	23A0387001	23A03870	plasma	30005551P01	2023-08-03	1625	6500	6.78689e-16	6.78689e-14	0	1.18628e-05	-1.2668	48	40	0	INXR14DEC2301_INXR18DEC2301	FALSE	TR4 - Follow-up	TR4 FU
6	Hypopharyngeal	III	Negative	Yes	Distant	24A0078301	24A00783	plasma	30005551P01	2024-02-22	2075	8300	1.41854e-13	1.41854e-11	0	1.90389e-05	-1.62821	48	42	0	INXR14MAY2403	FALSE	TR5 - Follow-up	TR5 FU
6	Hypopharyngeal	III	Negative	Yes	Distant	24A0145701	24A01457	plasma	30005551P01	2024-04-09	1925	7700	3.80178e-15	3.80178e-13	0	1.35557e-05	-1.5436	48	42	0	INXR14MAY2403	FALSE	TR6 - Follow-up	TR6 FU
7	Hypopharyngeal	II	Negative	No	-	3000820101	30008201	plasma	30008201P01	2022-02-11	3720	14880	4.4e-05	0.0044	23	7.97e-05	25.6779	48	38	12	INXR249829	TRUE	T0 - Pre-operative	T0 Pre-op
7	Hypopharyngeal	II	Negative	No	-	3000845601	30008456	plasma	30008201P01	2022-02-18	5000	20000	4.36e-09	4.36e-07	0	2.01e-05	-2.43435	48	39	0	INXR249829	FALSE	T2 - Post-operative	T2 Post-op
7	Hypopharyngeal	II	Negative	No	-	3000881401	30008814	plasma	30008201P01	2022-02-28	4090	16360	2.15e-07	2.15e-05	0	2.17e-05	-1.50766	48	39	0	INXR249829	FALSE	T3 - Before Adjuvant Therapy	T3 BAT
7	Hypopharyngeal	II	Negative	No	-	24A0038201	24A00382	plasma	30008201P01	2024-01-23	4999	19996	2.15025e-08	2.15025e-06	0	2.97266e-05	-2.2823	48	39	0	INXR14MAY2403	FALSE	T4 - Follow-up	T4 FU
8	Hypopharyngeal	IVa	Negative	No	-	3001180201	30011802	plasma	30011802P01	2022-08-02	5000	20000	0.000586	0.0586	546	0.000629	748.702	48	48	48	INXR251499	TRUE	T0 - Pre-operative	T0 Pre-op
8	Hypopharyngeal	IVa	Negative	No	-	3001188901	30011889	plasma	30011802P01	2022-08-05	5000	20000	7.16e-06	0.000716	10	3.11e-05	4.58643	48	48	5	INXR251499	TRUE	T2 - Post-operative	T2 Post-op
9	Hypopharyngeal	II	Negative	No	-	3001017301	30010173	plasma	30010173P01	2022-05-18	450	1800	0.000275	0.0275	21	0.00026	37.1652	48	43	18	INXR249829	TRUE	T0 - Pre-operative	T0 Pre-op
9	Hypopharyngeal	II	Negative	No	-	3001024401	30010244	plasma	30010173P01	2022-05-25	5000	20000	5.68e-11	5.68e-09	0	1.01e-05	-2.68382	48	43	0	INXR249829	FALSE	T2 - Post-operative	T2 Post-op
10	Hypopharyngeal	IVb	Negative	No	-	3000286901	30002869	plasma	30004065P01	2020-12-04	2725	10900	0.0348907	3.48907	14444	0.0350824	3956.53	52	39	32	TD2053	TRUE	T0 - Pre-operative	T0 Pre-op
10	Hypopharyngeal	IVb	Negative	No	-	3000291001	30002910	plasma	30004065P01	2020-12-11	4725	18900	2.84e-06	0.000284	1	2.28e-05	-1.29515	52	40	2	TD2053	FALSE	T2 - Post-operative (3 to 7 days)	T2 Post-op
10	Hypopharyngeal	IVb	Negative	No	-	3000296601	30002966	plasma	30004065P01	2020-12-21	4075	16300	1.48e-08	1.48e-06	0	2.7e-05	-2.13899	52	40	0	TD2053	FALSE	T3 - Before Adjuvant Therapy	T3 BAT
10	Hypopharyngeal	IVb	Negative	No	-	3000396301	30003963	plasma	30004065P01	2021-04-22	2025	8100	2.5e-13	2.5e-11	0	1.52e-05	-1.57064	52	40	0	TD2053	FALSE	T4 - Post Adjuvant Therapy	T4 PAT
10	Hypopharyngeal	IVb	Negative	No	-	3000551301	30005513	plasma	30004065P01	2021-08-19	2400	9600	9.09e-07	9.09e-05	0	2.4e-05	-1.08785	52	40	0	TD2204	FALSE	T5 - Follow-up	T5 FU
10	Hypopharyngeal	IVb	Negative	No	-	3000658401	30006584	plasma	30004065P01	2021-10-07	1775	7100	1.6e-06	0.00016	0	1.86e-05	-0.925547	52	40	0	TD2204	FALSE	T6 - Follow-up	T6 FU
10	Hypopharyngeal	IVb	Negative	No	-	3001135601	30011356	plasma	30004065P01	2022-07-14	1425	5700	7.56e-12	7.56e-10	0	3.9e-05	-1.28058	52	38	0	TD2474	FALSE	T7 - Follow-up	T7 FU
11	Oral Cavity	III	Negative	No	-	3000706601	30007066	plasma	30007066P02	2021-11-05	625	2500	0.00013	0.013	2	0.000165	3.24492	43	7	2	TD2424	TRUE	T0 - Pre-operative	T0 Pre-op
11	Oral Cavity	III	Negative	No	-	3000708601	30007086	plasma	30007066P02	2021-11-11	2100	8400	2.25e-14	2.25e-12	0	9.59e-06	-0.275421	43	7	0	TD2424	FALSE	T2 - Post-operative (3 to 7 days)	T2 Post-op
11	Oral Cavity	III	Negative	No	-	3000716301	30007163	plasma	30007066P02	2021-11-19	3300	13200	4.26e-13	4.26e-11	0	1.07e-05	-0.379114	43	7	0	TD2424	FALSE	T3 - Before Adjuvant Therapy	T3 BAT
11	Oral Cavity	III	Negative	No	-	3000983401	30009834	plasma	30007066P02	2022-05-05	2125	8500	8.45e-15	8.45e-13	0	1.31e-05	-0.277018	43	7	0	TD2424	FALSE	T4 - Post Adjuvant Therapy	T4 PAT
11	Oral Cavity	III	Negative	No	-	3001169101	30011691	plasma	30007066P02	2022-07-28	1775	7100	4.18e-13	4.18e-11	0	7e-06	-0.242054	43	7	0	INX0939	FALSE	T5 - Follow-up	T5 FU
11	Oral Cavity	III	Negative	No	-	3001416401	30014164	plasma	30007066P02	2022-11-24	918	3672	1.5e-16	1.5e-14	0	9.48e-06	-0.128812	43	7	0	INX1018	FALSE	T6 - Follow-up	T6 FU
11	Oral Cavity	III	Negative	No	-	23A0421001	23A04210	plasma	30007066P02	2023-08-10	1475	5900	3.07375e-15	3.07375e-13	0	7.64847e-06	-0.204954	43	7	0	INXR14DEC2301_INXR18DEC2301	FALSE	T7 - Follow-up	T7 FU
12	Hypopharyngeal	IVb	Negative	Yes	Distant	3000158801	30001588	plasma	HNO-2013536-30001815	2020-04-17	2660	10640	0.000223	0.0223	99	0.000282	235.841	42	40	34	TD1938	TRUE	T0 - Pre-operative	T0 Pre-op
12	Hypopharyngeal	IVb	Negative	Yes	Distant	3000163701	30001637	plasma	HNO-2013536-30001815	2020-04-24	4967	19868	1.57e-07	1.57e-05	0	2.34e-05	-2.14034	42	40	0	TD1938	FALSE	T2 - Post-operative (3 to 7 days)	T2 Post-op
12	Hypopharyngeal	IVb	Negative	Yes	Distant	3000164201	30001642	plasma	HNO-2013536-30001815	2020-05-04	4256	17024	5.13e-06	0.000513	7	4.56e-05	4.58819	42	40	5	TD1938	TRUE	T2 - Post-operative (3 to 7 days)	T2 Post-op
12	Hypopharyngeal	IVb	Negative	Yes	Distant	30001717	30001717	plasma	HNO-2013536-30001815	2020-05-22	4988	19952	6.33e-05	0.00633	45	0.000103	42.4273	42	40	17	TD1960	TRUE	T3 - Before Adjuvant Therapy	T3 BAT
12	Hypopharyngeal	IVb	Negative	Yes	Distant	3000302201	30003022	plasma	HNO-2013536-30001815	2021-01-07	4995	19980	0.013436	1.3436	10727	0.013519	3131.58	42	40	40	TD1973	TRUE	T4 - Post Adjuvant Therapy	T4 PAT
13	Oropharyngeal	II	Negative	No	-	3000405602	30004056	plasma	30005547P02	2021-05-06	5180	20720	1e-06	0.0001	0	2.18e-05	-1.3266	48	47	1	INX0947	FALSE	T0 - Pre-operative	T0 Pre-op
13	Oropharyngeal	II	Negative	No	-	3000412802	30004128	plasma	30005547P02	2021-05-12	3025	12100	9.99e-16	9.99e-14	0	1e-05	-2.42438	48	47	0	INX0947	FALSE	T2 - Post-operative	T2 Post-op
13	Oropharyngeal	II	Negative	No	-	3000417902	30004179	plasma	30005547P02	2021-05-21	4957	19828	1.8e-10	1.8e-08	0	9.67e-06	-2.94399	48	47	0	INX0947	FALSE	T3 - Before Adjuvant Therapy	T3 BAT
13	Oropharyngeal	II	Negative	No	-	3000597802	30005978	plasma	30005547P02	2021-09-03	4970	19880	4.09e-10	4.09e-08	0	8.65e-06	-2.86897	48	47	0	INX0947	FALSE	T4 - Post Adjuvant Therapy	T4 PAT
13	Oropharyngeal	II	Negative	No	-	3000648702	30006487	plasma	30005547P02	2021-09-29	3075	12300	2.95e-13	2.95e-11	0	1.01e-05	-2.4246	48	47	0	INX0947	FALSE	T5 - Follow-up	T5 FU
13	Oropharyngeal	II	Negative	No	-	3000706702	30007067	plasma	30005547P02	2021-11-05	3550	14200	9.62e-12	9.62e-10	0	8.53e-06	-2.63582	48	47	0	INX0947	FALSE	T6 - Follow-up	T6 FU
13	Oropharyngeal	II	Negative	No	-	3000809102	30008091	plasma	30005547P02	2022-02-03	1175	4700	4.04e-17	4.04e-15	0	6.18e-06	-1.08908	48	47	0	INX0947	FALSE	T7 - Follow-up	T7 FU
13	Oropharyngeal	II	Negative	No	-	3001220301	30012203	plasma	30005547P02	2022-08-11	1675	6700	1.51e-13	1.51e-11	0	1.27e-05	-1.52139	48	47	0	INX0947	FALSE	T8 - Follow-up	T8 FU
13	Oropharyngeal	II	Negative	No	-	3001592502	30015925	plasma	30005547P02	2023-02-23	3878	15512	2.25e-08	2.25e-06	0	2.49e-05	-1.88526	48	47	0	INX1018	FALSE	T9 - Follow-up	T9 FU
14	Hypopharyngeal	IVb	Negative	No	-	3001271101	30012711	plasma	30012711P01	2022-09-02	2010	8040	0.126221	12.6221	41601	0.128912	10520.8	48	41	41	INXR251499	TRUE	T0 - Pre-operative	T0 Pre-op
14	Hypopharyngeal	IVb	Negative	No	-	3001271201	30012712	plasma	30012711P01	2022-09-07	5000	20000	2.69e-05	0.00269	19	5.4e-05	17.4493	48	41	10	INXR251499	TRUE	T2 - Post-operative	T2 Post-op
14	Hypopharyngeal	IVb	Negative	No	-	3001536801	30015368	plasma	30012711P01	2023-01-19	2350	9400	3.17e-15	3.17e-13	0	1.32e-05	-1.7284	48	41	0	INXR251499	FALSE	T4 - Post Adjuvant Therapy	T4 PAT
14	Hypopharyngeal	IVb	Negative	No	-	23A0622401	23A06224	plasma	30012711P01	2023-04-13	1850	7400	2.30998e-15	2.30998e-13	0	1.318e-05	-1.41	48	40	0	INXR24OCT2306	FALSE	T5 - Follow-up	T5 FU
14	Hypopharyngeal	IVb	Negative	No	-	23A0211101	23A02111	plasma	30012711P01	2023-06-15	1975	7900	1.09029e-14	1.09029e-12	0	1.70933e-05	-1.22096	48	40	0	INXR24OCT2306	FALSE	T6 - Follow-up	T6 FU
14	Hypopharyngeal	IVb	Negative	No	-	23A0311003	23A03110	plasma	30012711P01	2023-07-13	2350	9400	5.89344e-13	5.89344e-11	0	1.25501e-05	-1.65643	48	40	0	INXR24OCT2306	FALSE	T7 - Follow-up	T7 FU
14	Hypopharyngeal	IVb	Negative	No	-	23A0494801	23A04948	plasma	30012711P01	2023-09-07	2500	10000	1.42338e-13	1.42338e-11	0	1.09859e-05	-1.81294	48	41	0	INXR24OCT2306	FALSE	T8 - Follow-up	T8 FU
14	Hypopharyngeal	IVb	Negative	No	-	23A0778401	23A07784	plasma	30012711P01	2023-11-23	1700	6800	5.64953e-19	5.64953e-17	0	1.25394e-05	-1.34054	48	41	0	INXR14MAY2403	FALSE	T9 - Follow-up	T9 FU
14	Hypopharyngeal	IVb	Negative	No	-	24A0078401	24A00784	plasma	30012711P01	2024-02-20	2950	11800	1.70827e-13	1.70827e-11	0	1.73148e-05	-1.88586	48	41	0	INXR14MAY2403	FALSE	T10 - Follow-up	T10 FU
14	Hypopharyngeal	IVb	Negative	No	-	24A0220801	24A02208	plasma	30012711P01	2024-05-21	1750	7000	8.96e-10	8.96e-08	1	2.32e-05	-1.08763	48	41	0	INXR19SEP2401_TD2880	FALSE	T11 - Follow-up	T11 FU
14	Hypopharyngeal	IVb	Negative	No	-	24A0278701	24A02787	plasma	30012711P01	2024-07-02	2125	8500	7.28e-15	7.28e-13	0	1.62e-05	-1.52661	48	41	0	INXR19SEP2401_TD2880	FALSE	T12 - Follow-up	T12 FU
15	Oropharyngeal	II	Positive	Yes	Distant	3000408801	30004088	plasma	30005548P01	2021-05-07	1625	6500	0.000666	0.0666	150	0.000708	271.56	48	36	33	TD2204	TRUE	T0 - Pre-operative	T0 Pre-op
15	Oropharyngeal	II	Positive	Yes	Distant	3000412901	30004129	plasma	30005548P01	2021-05-12	5026	20104	0.000315	0.0315	231	0.000334	270.133	48	36	31	TD2204	TRUE	T2 - Post-operative (3 to 7 days)	T2 Post-op
15	Oropharyngeal	II	Positive	Yes	Distant	3000418001	30004180	plasma	30005548P01	2021-05-21	5005	20020	8.66e-05	0.00866	66	0.000124	64.5559	48	36	21	TD2204	TRUE	T3	T3
15	Oropharyngeal	II	Positive	Yes	Distant	3000893901	30008939	plasma	30005548P01	2022-03-10	2525	10100	1.83e-11	1.83e-09	0	2.24e-05	-1.71856	47	36	0	TD2337	FALSE	T4 - Post Adjuvant Therapy	T4 PAT
15	Oropharyngeal	II	Positive	Yes	Distant	3001042001	30010420	plasma	30005548P01	2022-06-09	1575	6300	1.1e-15	1.1e-13	0	3.81e-05	-1.12054	48	36	0	TD2474	FALSE	T5 - Follow-up	T5 FU
15	Oropharyngeal	II	Positive	Yes	Distant	3001258001	30012580	plasma	30005548P01	2022-09-01	1175	4700	6.4e-23	6.4e-21	0	2.39e-05	-0.914386	48	36	0	INX0939	FALSE	T6 - Follow-up	T6 FU
15	Oropharyngeal	II	Positive	Yes	Distant	3001502501	30015025	plasma	30005548P01	2022-12-15	2199	8796	0.000566	0.0566	182	0.000615	315.143	48	36	35	INX1018	TRUE	T7 - Follow-up	T7 FU
15	Oropharyngeal	II	Positive	Yes	Distant	23A0622501	23A06225	plasma	30005548P01	2023-04-13	2100	8400	0.00608002	0.608002	1837	0.00617837	1872.04	48	36	35	INXR18DEC2307_INXR19DEC2301	TRUE	T8 - Follow-up	T8 FU
15	Oropharyngeal	II	Positive	Yes	Distant	23A0622601	23A06226	plasma	30005548P01	2023-06-01	2275	9100	0.0108233	1.08233	3536	0.0109656	2911.76	48	36	35	INXR18DEC2307_INXR19DEC2301	TRUE	T9 - Follow-up	T9 FU
15	Oropharyngeal	II	Positive	Yes	Distant	23A0269101	23A02691	plasma	30005548P01	2023-06-29	5000	20000	0.0063448	0.63448	4557	0.00660149	1960.14	48	36	35	INXR18DEC2307_INXR19DEC2301	TRUE	T10 - Follow-up	T10 FU
15	Oropharyngeal	II	Positive	Yes	Distant	23A0534901	23A05349	plasma	30005548P01	2023-09-14	2725	10900	0.0155093	1.55093	6084	0.0156897	3485.78	48	36	35	INXR18DEC2307_INXR19DEC2301	TRUE	T11 - Follow-up	T11 FU
16	Laryngeal	IVa	Negative	No	-	3000314101	30003141	plasma	30004085P01	2021-01-27	3130	12520	0.00615833	0.615833	3760	0.00624741	2784	49	49	49	TD2053	TRUE	T0 - Pre-operative	T0 Pre-op
16	Laryngeal	IVa	Negative	No	-	3000316901	30003169	plasma	30004085P01	2021-02-02	5005	20020	3.25e-09	3.25e-07	0	1.72e-05	-2.94346	49	49	0	TD2053	FALSE	T2 - Post-operative (3 to 7 days)	T2 Post-op
16	Laryngeal	IVa	Negative	No	-	3000332701	30003327	plasma	30004085P01	2021-02-11	3300	13200	3.94e-08	3.94e-06	1	1.83e-05	-1.62517	49	49	0	TD2053	FALSE	T3 - Before Adjuvant Therapy	T3 BAT
16	Laryngeal	IVa	Negative	No	-	3000506801	30005068	plasma	30004085P01	2021-07-22	1950	7800	6.99e-09	6.99e-07	0	1.19e-05	-1.72221	49	49	0	TD2204	FALSE	T4 - Post Adjuvant Therapy	T4 PAT
16	Laryngeal	IVa	Negative	No	-	3000694301	30006943	plasma	30004085P01	2021-11-04	1425	5700	8.01e-13	8.01e-11	0	6.59e-06	-1.37226	49	49	0	TD2336	FALSE	T5 - Follow-up	T5 FU
16	Laryngeal	IVa	Negative	No	-	3000781601	30007816	plasma	30004085P01	2022-01-13	1500	6000	1.6e-09	1.6e-07	0	1.98e-05	-1.41029	49	49	0	TD2336	FALSE	T6 - Follow-up	T6 FU
16	Laryngeal	IVa	Negative	No	-	3000894001	30008940	plasma	30004085P01	2022-03-10	3600	14400	2.3e-08	2.3e-06	0	2.77e-05	-1.40881	43	43	0	TD2336	FALSE	T7 - Follow-up	T7 FU
16	Laryngeal	IVa	Negative	No	-	3001118501	30011185	plasma	30004085P01	2022-07-07	825	3300	7.99e-18	7.99e-16	0	1.96e-05	-0.809654	49	49	0	TD2474	FALSE	T8 - Follow-up	T8 FU
16	Laryngeal	IVa	Negative	No	-	3001345301	30013453	plasma	30004085P01	2022-10-20	1450	5800	2.24e-17	2.24e-15	0	1.36e-05	-1.39272	49	49	0	INX0939	FALSE	T9 - Follow-up	T9 FU
16	Laryngeal	IVa	Negative	No	-	3001536901	30015369	plasma	30004085P01	2023-01-19	1780	7120	9.45e-15	9.45e-13	0	2.57e-05	-1.60276	49	49	0	INX1018	FALSE	T10 - Follow-up	T10 FU
17	Oral Cavity	IVa	Negative	No	-	30001721	30001721	plasma	HNO-2389603	2020-05-26	2582	10328	0.00428135	0.428135	350	0.00697588	291.903	40	8	8	TD1960	TRUE	T0 - Pre-operative	T0 Pre-op
17	Oral Cavity	IVa	Negative	No	-	30001734	30001734	plasma	HNO-2389603	2020-06-02	3765	15060	3.44e-06	0.000344	0	4.72e-05	-0.362662	40	8	0	TD1960	FALSE	T2 - Post-operative (3 to 7 days)	T2 Post-op
17	Oral Cavity	IVa	Negative	No	-	30001784	30001784	plasma	HNO-2389603	2020-06-19	4985	19940	1.42e-06	0.000142	0	3.77e-05	-0.223301	40	8	0	TD1960	FALSE	T3 - Before Adjuvant Therapy	T3 BAT
17	Oral Cavity	IVa	Negative	No	-	3000280601	30002806	plasma	HNO-2389603	2020-11-26	2203	8812	3.01e-11	3.01e-09	0	2.37e-05	-0.67065	40	8	0	TD1973	FALSE	T4 - Post Adjuvant Therapy	T4 PAT
17	Oral Cavity	IVa	Negative	No	-	3000361601	30003616	plasma	HNO-2389603	2021-03-17	3599	14396	1.11e-06	0.000111	0	2.76e-05	-0.518697	40	7	0	TD2000	FALSE	T5 - Follow-up	T5 FU
17	Oral Cavity	IVa	Negative	No	-	3000530001	30005300	plasma	HNO-2389603	2021-08-05	2300	9200	2.57e-10	2.57e-08	0	3.01e-05	-0.857215	40	7	0	TD2204	FALSE	T6 - Follow-up	T6 FU
17	Oral Cavity	IVa	Negative	No	-	3000694501	30006945	plasma	HNO-2389603	2021-11-04	1990	7960	3.42e-15	3.42e-13	0	2.7e-05	-0.833149	40	7	0	TD2204	FALSE	T7 - Follow-up	T7 FU
18	Hypopharyngeal	IVa	Negative	No	-	3000657701	30006577	plasma	30006577P02	2021-10-05	5022	20088	0.000256	0.0256	213	0.000304	272.721	49	46	32	TD2424	TRUE	T0 - Pre-operative	T0 Pre-op
18	Hypopharyngeal	IVa	Negative	No	-	3000662701	30006627	plasma	30006577P02	2021-10-10	5108	20432	6.7e-10	6.7e-08	0	1.87e-05	-2.825	49	46	0	TD2424	FALSE	T2 - Post-operative (3 to 7 days)	T2 Post-op
18	Hypopharyngeal	IVa	Negative	No	-	3000694001	30006940	plasma	30006577P02	2021-11-04	4995	19980	1.67e-09	1.67e-07	0	1.64e-05	-2.74697	49	46	0	TD2424	FALSE	T3 - Before Adjuvant Therapy	T3 BAT
18	Hypopharyngeal	IVa	Negative	No	-	3001219501	30012195	plasma	30006577P02	2022-08-11	3075	12300	2.01e-11	2.01e-09	0	1.22e-05	-2.27279	49	46	0	INX0939	FALSE	T4 - Post Adjuvant Therapy	T4 PAT
18	Hypopharyngeal	IVa	Negative	No	-	3001345401	30013454	plasma	30006577P02	2022-10-20	1775	7100	1.38e-13	1.38e-11	0	1.23e-05	-1.5737	49	46	0	INX0939	FALSE	T5 - Follow-up	T5 FU
18	Hypopharyngeal	IVa	Negative	No	-	3001537001	30015370	plasma	30006577P02	2023-01-17	2716	10864	5.79e-09	5.79e-07	0	2.51e-05	-1.86955	49	46	0	INX1018	FALSE	T6 - Follow-up	T6 FU
18	Hypopharyngeal	IVa	Negative	No	-	23A0622701	23A06227	plasma	30006577P02	2023-04-25	1875	7500	1.20319e-06	0.000120319	0	1.57991e-05	-1.66395	49	46	0	INXR14DEC2301_INXR18DEC2301	FALSE	T7 - Follow-up	T7 FU
18	Hypopharyngeal	IVa	Negative	No	-	23A0387101	23A03871	plasma	30006577P02	2023-08-03	2200	8800	4.08187e-09	4.08187e-07	0	1.29584e-05	-1.85129	49	46	0	INXR14DEC2301_INXR18DEC2301	FALSE	T8 - Follow-up	T8 FU
19	Laryngeal	IVb	Negative	No	-	30001742	30001742	plasma	HNO-2639599	2020-06-04	1099	4396	0.0018301	0.18301	350	0.00184286	647.937	48	45	40	TD1960	TRUE	T0 - Pre-operative	T0 Pre-op
19	Laryngeal	IVb	Negative	No	-	30001751	30001751	plasma	HNO-2639599	2020-06-08	4990	19960	2.45e-07	2.45e-05	0	1.61e-05	-2.35112	48	45	0	TD1960	FALSE	T2 - Post-operative (3 to 7 days)	T2 Post-op
19	Laryngeal	IVb	Negative	No	-	30001783	30001783	plasma	HNO-2639599	2020-06-19	4443	17772	2.82e-11	2.82e-09	0	1.25e-05	-2.70945	48	45	0	TD1960	FALSE	T3 - Before Adjuvant Therapy	T3 BAT
19	Laryngeal	IVb	Negative	No	-	30002048	30002048	plasma	HNO-2639599	2020-08-31	3921	15684	4.89e-12	4.89e-10	0	1.43e-05	-2.53764	48	45	0	TD1960	FALSE	T4 - Post Adjuvant Therapy	T4 PAT
19	Laryngeal	IVb	Negative	No	-	3000280701	30002807	plasma	HNO-2639599	2020-11-26	1433	5732	3.82e-08	3.82e-06	0	1.42e-05	-1.18839	48	45	0	TD1973	FALSE	T5 - Follow-up	T5 FU
19	Laryngeal	IVb	Negative	No	-	3000313401	30003134	plasma	HNO-2639599	2021-01-21	1150	4600	1.87e-11	1.87e-09	0	2.22e-05	-1.09238	48	45	0	TD2000	FALSE	T6 - Follow-up	T6 FU
19	Laryngeal	IVb	Negative	No	-	3000356001	30003560	plasma	HNO-2639599	2021-03-11	2205	8820	2.15e-11	2.15e-09	0	1.89e-05	-1.77266	48	45	0	TD2000	FALSE	T7 - Follow-up	T7 FU
19	Laryngeal	IVb	Negative	No	-	3000369201	30003692	plasma	HNO-2639599	2021-03-25	1020	4080	8.73e-07	8.73e-05	0	2.17e-05	-1.16607	48	45	0	TD2000	FALSE	T8 - Follow-up	T8 FU
19	Laryngeal	IVb	Negative	No	-	3000405701	30004057	plasma	HNO-2639599	2021-05-06	1375	5500	1.07e-15	1.07e-13	0	1.4e-05	-1.22175	48	45	0	TD2053	FALSE	T9 - Follow-up	T9 FU
19	Laryngeal	IVb	Negative	No	-	3000487301	30004873	plasma	HNO-2639599	2021-07-08	2150	8600	1.34e-06	0.000134	0	1.56e-05	-1.27266	48	45	0	TD2204	FALSE	T10 - Follow-up	T10 FU
19	Laryngeal	IVb	Negative	No	-	3000551501	30005515	plasma	HNO-2639599	2021-08-17	2675	10700	1.61e-07	1.61e-05	0	2.05e-05	-1.91667	48	45	0	TD2204	FALSE	T11 - Follow-up	T11 FU
19	Laryngeal	IVb	Negative	No	-	3000694201	30006942	plasma	HNO-2639599	2021-11-04	1600	6400	1.57e-09	1.57e-07	0	1.29e-05	-1.39227	47	44	0	TD2328	FALSE	T12 - Follow-up	T12 FU
19	Laryngeal	IVb	Negative	No	-	3000763001	30007630	plasma	HNO-2639599	2021-12-16	1925	7700	1.83e-10	1.83e-08	0	1.56e-05	-1.555	47	44	0	TD2328	FALSE	T13 - Follow-up	T13 FU
19	Laryngeal	IVb	Negative	No	-	3001042101	30010421	plasma	HNO-2639599	2022-06-09	4375	17500	1.2e-08	1.2e-06	0	1.36e-05	-2.26271	48	42	0	INX0947	FALSE	T14 - Follow-up	T14 FU
67	Laryngeal	I	Negative	Yes	Locoregional	3000426001	30004260	plasma	30005553P01	2021-06-01	2600	10400	1.8e-05	0.0018	8	3.4e-05	3.77071	56	39	3	TD2204	TRUE	T0 - Pre-Operative	T0 Pre-op
67	Laryngeal	I	Negative	Yes	Locoregional	3000430401	30004304	plasma	30005553P01	2021-06-04	5022	20088	4.6e-05	0.0046	30	9.02e-05	22.8913	56	39	15	TD2204	TRUE	T2 - Post-operative (3 to 7 days)	T2 Post-op
67	Laryngeal	I	Negative	Yes	Locoregional	3000436501	30004365	plasma	30005553P01	2021-06-10	5024	20096	1.92e-06	0.000192	0	2.53e-05	-0.960626	56	39	0	TD2204	FALSE	T3	T3
67	Laryngeal	I	Negative	Yes	Locoregional	3000449701	30004497	plasma	30005553P01	2021-06-21	3875	15500	1.13e-06	0.000113	1	3.06e-05	-1.9098	56	39	2	TD2204	FALSE	T3b	T3b
67	Laryngeal	I	Negative	Yes	Locoregional	3000498301	30004983	plasma	30005553P01	2021-07-15	4125	16500	1.06e-05	0.00106	4	3.11e-05	1.54544	56	39	4	TD2204	TRUE	T4 - Follow-up	T4 FU
67	Laryngeal	I	Negative	Yes	Locoregional	3000648801	30006488	plasma	30005553P01	2021-09-30	200	800	6.45e-05	0.00645	2	2.76e-05	-0.975829	56	38	0	TD2204	FALSE	T5 - Follow-up	T5 FU
67	Laryngeal	I	Negative	Yes	Locoregional	3000781701	30007817	plasma	30005553P01	2022-01-13	675	2700	2.18e-05	0.00218	2	4.91e-05	-1.23222	56	39	0	TD2337	FALSE	T6 - Follow-up	T6 FU
67	Laryngeal	I	Negative	Yes	Locoregional	3000845701	30008457	plasma	30005553P01	2022-02-18	2200	8800	0.000368	0.0368	120	0.00039	233.302	56	39	34	TD2337	TRUE	TR0	TR0
67	Laryngeal	I	Negative	Yes	Locoregional	3000899301	30008993	plasma	30005553P01	2022-03-15	1250	5000	0.000296	0.0296	55	0.000335	81.3122	56	39	24	TD2337	TRUE	TR1 - Pre-op	TR1 Pre-op
67	Laryngeal	I	Negative	Yes	Locoregional	3000906202	30009062	plasma	30005553P01	2022-03-23	5046	20184	3.46e-09	3.46e-07	0	2.59e-05	-2.38724	56	39	0	TD2424	FALSE	TR3 - Post-operative	TR3 Post-op
67	Laryngeal	I	Negative	Yes	Locoregional	3000924601	30009246	plasma	30005553P01	2022-03-29	3500	14000	4.71e-07	4.71e-05	1	3.33e-05	-0.548099	56	39	0	TD2424	FALSE	TR4 - Before Adjuvant Therapy	TR4 BAT
67	Laryngeal	I	Negative	Yes	Locoregional	23A0622901	23A06229	plasma	30005553P01	2023-01-26	700	2800	4.16453e-21	4.16453e-19	0	1.46556e-05	-0.538776	56	39	0	INXR14DEC2301_INXR18DEC2301	FALSE	TR6 - Follow-up	TR6 FU
67	Laryngeal	I	Negative	Yes	Locoregional	23A0623001	23A06230	plasma	30005553P01	2023-04-13	2250	9000	1.10195e-14	1.10195e-12	0	1.50036e-05	-1.60275	56	39	0	INXR14DEC2301_INXR18DEC2301	FALSE	TR7 - Follow-up	TR7 FU
76	Oral Cavity	I	Negative	No	-	3000775201	30007752	plasma	30007752P01	2021-12-29	550	2200	0.000703	0.0703	55	0.000759	101.184	50	36	30	TD2474	TRUE	T0 - Pre-Operative	T0 Pre-op
76	Oral Cavity	I	Negative	No	-	3000775301	30007753	plasma	30007752P01	2022-01-03	2600	10400	1.64e-08	1.64e-06	0	2.63e-05	-1.47155	50	36	0	TD2474	FALSE	T2 - Post-operative (3 to 7 days)	T2 Post-op
76	Oral Cavity	I	Negative	No	-	3000781801	30007818	plasma	30007752P01	2022-01-11	525	2100	1.69e-15	1.69e-13	0	2.25e-05	-0.40998	50	36	0	TD2474	FALSE	T3 - Follow-up	T3 FU
76	Oral Cavity	I	Negative	No	-	3000815601	30008156	plasma	30007752P01	2022-02-09	975	3900	3.19e-12	3.19e-10	0	3.14e-05	-0.744522	50	36	0	TD2474	FALSE	T4 - Follow-up	T4 FU
76	Oral Cavity	I	Negative	No	-	3000974601	30009746	plasma	30007752P01	2022-04-26	325	1300	5.68e-20	5.68e-18	0	2.78e-05	-0.235401	50	36	0	TD2474	FALSE	T5 - Follow-up	T5 FU
76	Oral Cavity	I	Negative	No	-	3001042201	30010422	plasma	30007752P01	2022-06-14	1125	4500	5.97e-12	5.97e-10	0	2.63e-05	-0.841251	50	36	0	TD2474	FALSE	T6 - Follow-up	T6 FU
76	Oral Cavity	I	Negative	No	-	3001328101	30013281	plasma	30007752P01	2022-10-11	1675	6700	7.61e-15	7.61e-13	0	1.34e-05	-1.16638	50	36	0	INX0939	FALSE	T7 - Follow-up	T7 FU
76	Oral Cavity	I	Negative	No	-	3001531501	30015315	plasma	30007752P01	2023-01-11	1025	4100	6.35e-14	6.35e-12	0	2.31e-05	-0.747278	50	36	0	INX1018	FALSE	T8 - Follow-up	T8 FU
76	Oral Cavity	I	Negative	No	-	23A0623101	23A06231	plasma	30007752P01	2023-04-18	1300	5200	8.6793e-09	8.6793e-07	1	2.79693e-05	-0.914198	50	36	0	INXR18DEC2307_INXR19DEC2301	FALSE	T9 - Follow-up	T9 FU
76	Oral Cavity	I	Negative	No	-	23A0323901	23A03239	plasma	30007752P01	2023-07-18	775	3100	3.32542e-08	3.32542e-06	0	3.18691e-05	-0.918977	50	36	0	INXR18DEC2307_INXR19DEC2301	FALSE	T10 - Follow-up	T10 FU
76	Oral Cavity	I	Negative	No	-	24A0114801	24A01148	plasma	30007752P01	2024-03-26	775	3100	1.60885e-38	1.60885e-36	0	1.61731e-05	-0.547715	50	36	0	INXR14MAY2403	FALSE	T11 - Follow-up	T11 FU
20	Laryngeal	IVa	Negative	No	-	3000924701	30009247	plasma	30009247P01	2022-03-29	580	2320	4.73e-08	4.73e-06	0	3e-05	-0.570132	52	31	0	INXR249829	FALSE	T0 - Pre-operative	T0 Pre-op
20	Laryngeal	IVa	Negative	No	-	3000930301	30009303	plasma	30009247P01	2022-04-04	2060	8240	8.28e-17	8.28e-15	0	1.92e-05	-1.19523	52	31	0	INXR249829	FALSE	T2 - Post-operative	T2 Post-op
20	Laryngeal	IVa	Negative	No	-	3000948101	30009481	plasma	30009247P01	2022-04-12	1940	7760	1.17e-14	1.17e-12	0	1.88e-05	-1.13293	52	31	0	INXR249829	FALSE	T3 - Before Adjuvant Therapy	T3 BAT
20	Laryngeal	IVa	Negative	No	-	3001219601	30012196	plasma	30009247P01	2022-08-11	2030	8120	3.2e-12	3.2e-10	0	2.27e-05	-1.17816	52	31	0	INXR249829	FALSE	T4 - Post Adjuvant Therapy	T4 PAT
20	Laryngeal	IVa	Negative	No	-	3001300401	30013004	plasma	30009247P01	2022-09-22	1450	5800	1.07e-16	1.07e-14	0	1.83e-05	-0.886594	52	31	0	INXR249829	FALSE	T5 - Follow-up	T5 FU
20	Laryngeal	IVa	Negative	No	-	3001507601	30015076	plasma	30009247P01	2022-12-22	2360	9440	1.42e-14	1.42e-12	0	1.88e-05	-1.31931	52	31	0	INXR251499	FALSE	T6 - Follow-up	T6 FU
20	Laryngeal	IVa	Negative	No	-	3001661201	30016612	plasma	30009247P01	2023-03-23	3180	12720	1.4333e-20	1.4333e-18	0	4.22265e-05	-1.13747	52	31	0	INXR261492	FALSE	T7 - Follow-up	T7 FU
20	Laryngeal	IVa	Negative	No	-	23A0623201	23A06232	plasma	30009247P01	2023-05-25	3000	12000	2.61789e-13	2.61789e-11	0	1.3446e-05	-1.54461	52	31	0	INXR14DEC2301_INXR18DEC2301	FALSE	T8 - Follow-up	T8 FU
20	Laryngeal	IVa	Negative	No	-	23A0387201	23A03872	plasma	30009247P01	2023-08-03	2250	9000	3.82389e-09	3.82389e-07	0	2.13536e-05	-1.16371	52	30	0	INXR14DEC2301_INXR18DEC2301	FALSE	T9 - Follow-up	T9 FU
20	Laryngeal	IVa	Negative	No	-	23A0590801	23A05908	plasma	30009247P01	2023-09-28	4625	18500	8.18497e-12	8.18497e-10	0	2.09825e-05	-1.8418	52	31	0	INXR14MAY2403	FALSE	T10 - Follow-up	T10 FU
20	Laryngeal	IVa	Negative	No	-	23A0778501	23A07785	plasma	30009247P01	2023-11-23	1500	6000	2.59844e-16	2.59844e-14	0	2.28329e-05	-0.914828	52	31	0	INXR14MAY2403	FALSE	T11 - Follow-up	T11 FU
20	Laryngeal	IVa	Negative	No	-	24A0114901	24A01149	plasma	30009247P01	2024-03-28	2800	11200	4.87223e-15	4.87223e-13	0	1.88443e-05	-1.48817	52	31	0	INXR14MAY2403	FALSE	T12 - Follow-up	T12 FU
21	Oral Cavity	IVb	Negative	No	-	3000357701	30003577	plasma	30005539P01	2021-03-12	5007	20028	0.0119837	1.19837	10533	0.0132441	3053.37	48	44	43	TD2204	TRUE	T0 - Pre-operative	T0 Pre-op
21	Oral Cavity	IVb	Negative	No	-	3000361701	30003617	plasma	30005539P01	2021-03-18	5050	20200	1.96e-09	1.96e-07	0	1.6e-05	-2.60952	48	44	0	TD2204	FALSE	T2 - Post-operative (3 to 7 days)	T2 Post-op
21	Oral Cavity	IVb	Negative	No	-	3000371201	30003712	plasma	30005539P01	2021-03-30	5030	20120	5.81e-10	5.81e-08	0	9.66e-06	-2.69848	48	44	0	TD2204	FALSE	T3 - Before Adjuvant Therapy	T3 BAT
21	Oral Cavity	IVb	Negative	No	-	3000390101	30003901	plasma	30005539P01	2021-04-13	5034	20136	6.79e-08	6.79e-06	0	1.68e-05	-1.62122	48	44	1	TD2204	FALSE	T3 - Before Adjuvant Therapy	T3 BAT
21	Oral Cavity	IVb	Negative	No	-	3000506901	30005069	plasma	30005539P01	2021-07-22	4000	16000	3.16e-11	3.16e-09	0	6.74e-06	-2.49513	48	44	0	TD2204	FALSE	T4 - Post Adjuvant Therapy	T4 PAT
21	Oral Cavity	IVb	Negative	No	-	3000551601	30005516	plasma	30005539P01	2021-08-19	2500	10000	7.52e-10	7.52e-08	0	1.28e-05	-1.80131	48	44	0	TD2204	FALSE	T5 - Follow-up	T5 FU
22	Oral Cavity	III	Negative	No	-	3000352301	30003523	plasma	30005538P01	2021-03-04	2000	8000	6.59e-07	6.59e-05	0	2.95e-05	-0.598659	50	27	0	TD2205	FALSE	T0 - Pre-operative	T0 Pre-op
22	Oral Cavity	III	Negative	No	-	3000356101	30003561	plasma	30005538P01	2021-03-11	5024	20096	4.26e-07	4.26e-05	0	2.43e-05	-1.68684	50	27	0	TD2205	FALSE	T2 - Post-operative (3 to 7 days)	T2 Post-op
22	Oral Cavity	III	Negative	No	-	3000369301	30003693	plasma	30005538P01	2021-03-25	1850	7400	1.52e-12	1.52e-10	0	2.58e-05	-0.961896	50	27	0	TD2205	FALSE	T3 - Before Adjuvant Therapy	T3 BAT
22	Oral Cavity	III	Negative	No	-	3000530101	30005301	plasma	30005538P01	2021-08-05	3875	15500	3.98e-10	3.98e-08	0	2.22e-05	-1.58997	50	27	0	TD2205	FALSE	T4 - Post Adjuvant Therapy	T4 PAT
22	Oral Cavity	III	Negative	No	-	3000694401	30006944	plasma	30005538P01	2021-11-04	5175	20700	5.57e-08	5.57e-06	0	1.73e-05	-1.64916	48	27	0	TD2336	FALSE	T5 - Follow-up	T5 FU
22	Oral Cavity	III	Negative	No	-	3000763201	30007632	plasma	30005538P01	2021-12-16	4850	19400	1.79e-07	1.79e-05	0	1.35e-05	-1.63827	48	27	0	TD2336	FALSE	T6 - Follow-up	T6 FU
22	Oral Cavity	III	Negative	No	-	3000875901	30008759	plasma	30005538P01	2022-02-24	2525	10100	1.59e-07	1.59e-05	0	2.02e-05	-1.52165	48	27	0	TD2336	FALSE	T7 - Follow-up	T7 FU
22	Oral Cavity	III	Negative	No	-	3001017401	30010174	plasma	30005538P01	2022-05-19	1850	7400	4.14e-13	4.14e-11	0	4.27e-05	-1.14959	50	27	0	TD2474	FALSE	T8 - Follow-up	T8 FU
22	Oral Cavity	III	Negative	No	-	23A0623301	23A06233	plasma	30005538P01	2022-07-28	1450	5800	6.93545e-14	6.93545e-12	0	2.7644e-05	-0.841626	50	27	0	INXR14DEC2301_INXR18DEC2301	FALSE	T9 - Follow-up	T9 FU
22	Oral Cavity	III	Negative	No	-	23A0623401	23A06234	plasma	30005538P01	2022-11-10	1150	4600	2.02148e-15	2.02148e-13	0	2.74235e-05	-0.739154	50	27	0	INXR14DEC2301_INXR18DEC2301	FALSE	T10 - Follow-up	T10 FU
22	Oral Cavity	III	Negative	No	-	24A0152201	24A01522	plasma	30005538P01	2024-04-12	2775	11100	8.52e-12	8.52e-10	0	3.72e-05	-1.54019	50	27	0	INXR19SEP2401_TD2880	FALSE	T11 - Follow-up	T11 FU
23	Oral Cavity	II	Negative	Yes	Regional	3000845801	30008458	plasma	30008458P01	2022-02-22	3425	13700	2.08e-05	0.00208	11	5.76e-05	15.1361	44	32	6	TD2474	TRUE	T0 - Pre-operative	T0 Pre-op
23	Oral Cavity	II	Negative	Yes	Regional	3000877001	30008770	plasma	30008458P01	2022-02-25	2425	9700	4.85e-08	4.85e-06	1	2.3e-05	-1.11158	44	32	0	TD2474	FALSE	T2 - Post-operative (3 to 7 days)	T2 Post-op
23	Oral Cavity	II	Negative	Yes	Regional	3001024501	30010245	plasma	30008458P01	2022-05-30	1850	7400	4.16e-05	0.00416	10	7.21e-05	5.58853	44	32	4	TD2474	TRUE	TR0 - Pre-op Recurrence	TR0 Pre-op Rec.
23	Oral Cavity	II	Negative	Yes	Regional	3001034401	30010344	plasma	30008458P01	2022-06-07	400	1600	4.35e-22	4.35e-20	0	2.13e-05	-0.243802	44	31	0	TD2474	FALSE	TR0b - Pre-op Recurrence	TR0b Pre-op Rec.
23	Oral Cavity	II	Negative	Yes	Regional	3001158501	30011585	plasma	30008458P01	2022-07-25	5109	20436	3.27e-06	0.000327	0	2.76e-05	0.906162	44	32	2	INX0939	TRUE	TR2	TR2
23	Oral Cavity	II	Negative	Yes	Regional	3001355701	30013557	plasma	30008458P01	2022-10-27	3875	15500	1.34e-05	0.00134	10	4.58e-05	10.6604	44	32	6	INX0939	TRUE	TR3 - Follow-up	TR3 FU
23	Oral Cavity	II	Negative	Yes	Regional	3001507701	30015077	plasma	30008458P01	2022-12-22	3833	15332	9.12e-06	0.000912	4	3.99e-05	1.29416	44	32	2	INX1018	TRUE	TR4 - Follow-up	TR4 FU
23	Oral Cavity	II	Negative	Yes	Regional	3001557401	30015574	plasma	30008458P01	2023-02-02	3269	13076	1.71e-05	0.00171	9	4.67e-05	11.8829	44	31	5	INX1018	TRUE	TR5 - Follow-up	TR5 FU
23	Oral Cavity	II	Negative	Yes	Regional	3001592801	30015928	plasma	30008458P01	2023-02-23	4631	18524	2.53e-05	0.00253	14	5.53e-05	18.2558	44	31	7	INX1018	TRUE	TR6 - Follow-up	TR6 FU
23	Oral Cavity	II	Negative	Yes	Regional	23A0623501	23A06235	plasma	30008458P01	2023-04-13	3850	15400	0.000354772	0.0354772	172	0.00041007	213.366	44	32	26	INXR14DEC2301_INXR18DEC2301	TRUE	TR7 - Follow-up	TR7 FU
23	Oral Cavity	II	Negative	Yes	Regional	23A0623601	23A06236	plasma	30008458P01	2023-05-09	2125	8500	0.000153104	0.0153104	39	0.00019518	39.1245	44	31	15	INXR14DEC2301_INXR18DEC2301	TRUE	TR8 - Follow-up	TR8 FU
23	Oral Cavity	II	Negative	Yes	Regional	23A0535001	23A05350	plasma	30008458P01	2023-09-14	3650	14600	3.76551e-11	3.76551e-09	0	1.17953e-05	-1.70309	44	32	0	INXR14DEC2301_INXR18DEC2301	FALSE	TR9 - Follow-up	TR9 FU
23	Oral Cavity	II	Negative	Yes	Regional	23A0677501	23A06775	plasma	30008458P01	2023-10-19	2950	11800	2.44802e-20	2.44802e-18	0	9.91418e-06	-1.61177	44	32	0	INXR14MAY2403	FALSE	TR10 - Follow-up	TR10 FU
23	Oral Cavity	II	Negative	Yes	Regional	23A0831502	23A08315	plasma	30008458P01	2023-12-21	2200	8800	5.68e-22	5.68e-20	0	1.22e-05	-1.30923	44	32	0	INXR19SEP2401_TD2880	FALSE	TR11 - Follow-up	TR11 FU
23	Oral Cavity	II	Negative	Yes	Regional	24A0117501	24A01175	plasma	30008458P01	2024-03-28	2050	8200	1.05022e-21	1.05022e-19	0	1.10674e-05	-1.22471	44	32	0	INXR14MAY2403	FALSE	TR12 - Follow-up	TR12 FU
24	Laryngeal	III	Negative	No	-	3000421001	30004210	plasma	30005549P01	2021-05-25	1375	5500	0.000151	0.0151	27	0.000178	54.208	54	30	14	TD2205	TRUE	T0 - Pre-Operative	T0 Pre-op
24	Laryngeal	III	Negative	No	-	3000424501	30004245	plasma	30005549P01	2021-05-28	5004	20016	4.04e-09	4.04e-07	0	8.95e-06	-1.639	54	30	0	TD2205	FALSE	T2 - Post-operative (3 to 7 days)	T2 Post-op
24	Laryngeal	III	Negative	No	-	3000436601	30004366	plasma	30005549P01	2021-06-07	2350	9400	2.01e-14	2.01e-12	0	7.03e-06	-1.29223	54	30	0	TD2205	FALSE	T3	T3
24	Laryngeal	III	Negative	No	-	3000507101	30005071	plasma	30005549P01	2021-07-22	1175	4700	6.85e-15	6.85e-13	0	1.02e-05	-0.702474	54	30	0	TD2205	FALSE	T4 - Post Adjuvant Therapy	T4 PAT
24	Laryngeal	III	Negative	No	-	3000597901	30005979	plasma	30005549P01	2021-09-02	1275	5100	2.63e-14	2.63e-12	0	9.1e-06	-0.763258	54	30	0	TD2205	FALSE	T5 - Follow-up	T5 FU
24	Laryngeal	III	Negative	No	-	3000669101	30006691	plasma	30005549P01	2021-10-14	1125	4500	1.96e-17	1.96e-15	0	6.86e-06	-0.668156	54	30	0	TD2205	FALSE	T6 - Follow-up	T6 FU
24	Laryngeal	III	Negative	No	-	3000809201	30008092	plasma	30005549P01	2022-02-03	1675	6700	5.15e-14	5.15e-12	0	8.07e-06	-0.974	52	30	0	TD2337	FALSE	T7 - Follow-up	T7 FU
24	Laryngeal	III	Negative	No	-	3000911901	30009119	plasma	30005549P01	2022-03-24	1225	4900	7.06e-18	7.06e-16	0	1.25e-05	-0.735286	54	30	0	TD2424	FALSE	T8 - Follow-up	T8 FU
24	Laryngeal	III	Negative	No	-	3001017501	30010175	plasma	30005549P01	2022-05-19	1300	5200	6.98e-14	6.98e-12	0	1.65e-05	-0.780199	54	30	0	TD2424	FALSE	T9 - Follow-up	T9 FU
24	Laryngeal	III	Negative	No	-	3001228701	30012287	plasma	30005549P01	2022-08-18	1375	5500	5.46e-17	5.46e-15	0	1.17e-05	-0.81739	54	30	0	INX0939	FALSE	T10 - Follow-up	T10 FU
24	Laryngeal	III	Negative	No	-	3001568401	30015684	plasma	30005549P01	2023-02-09	1210	4840	1.41e-18	1.41e-16	0	1.71e-05	-0.722466	54	30	0	INX1018	FALSE	T11 - Follow-up	T11 FU
75	Laryngeal	I	Negative	No	-	3000514601	30005146	plasma	30007340P01	2021-07-29	575	2300	5.87e-08	5.87e-06	0	2.8e-05	-1.12684	48	44	0	TD2328	FALSE	T0 - Pre-operative	T0 Pre-op
75	Laryngeal	I	Negative	No	-	3000519601	30005196	plasma	30007340P01	2021-08-02	2900	11600	5.22e-07	5.22e-05	0	2.47e-05	-1.88163	48	44	0	TD2328	FALSE	T2 - Post-operative (3 to 7 days)	T2 Post-op
75	Laryngeal	I	Negative	No	-	3000628601	30006286	plasma	30007340P01	2021-09-17	1150	4600	2.32e-12	2.32e-10	0	2.13e-05	-1.05543	48	44	0	TD2328	FALSE	T3	T3
25	Oral Cavity	III	Negative	No	-	3000598001	30005980	plasma	30007341P01	2021-09-03	1050	4200	3.38e-05	0.00338	6	5.28e-05	5.43368	47	46	7	TD2336	TRUE	T0 - Pre-operative	T0 Pre-op
25	Oral Cavity	III	Negative	No	-	3000628701	30006287	plasma	30007341P01	2021-09-14	5010	20040	3.77e-08	3.77e-06	0	2.01e-05	-2.28873	47	46	0	TD2336	FALSE	T2 - Post-operative (3 to 7 days)	T2 Post-op
25	Oral Cavity	III	Negative	No	-	3000768201	30007682	plasma	30007341P01	2021-12-23	1575	6300	4.05e-14	4.05e-12	0	1.37e-05	-1.41048	47	46	0	TD2336	FALSE	T4 - Post Adjuvant Therapy	T4 PAT
25	Oral Cavity	III	Negative	No	-	3000809301	30008093	plasma	30007341P01	2022-02-03	1350	5400	6.21e-14	6.21e-12	0	1.55e-05	-1.22693	47	46	0	TD2336	FALSE	T5 - Follow-up	T5 FU
25	Oral Cavity	III	Negative	No	-	3000912001	30009120	plasma	30007341P01	2022-03-24	425	1700	1.48e-22	1.48e-20	0	2.15e-05	-0.383031	48	46	0	TD2424	FALSE	T6 - Follow-up	T6 FU
25	Oral Cavity	III	Negative	No	-	3001017601	30010176	plasma	30007341P01	2022-05-19	1050	4200	2.67e-18	2.67e-16	0	2.04e-05	-0.956788	48	46	0	TD2424	FALSE	T7 - Follow-up	T7 FU
25	Oral Cavity	III	Negative	No	-	3001118601	30011186	plasma	30007341P01	2022-07-07	975	3900	1.3e-17	1.3e-15	0	3.26e-05	-0.903007	48	46	0	TD2474	FALSE	T8 - Follow-up	T8 FU
25	Oral Cavity	III	Negative	No	-	3001258101	30012581	plasma	30007341P01	2022-09-01	1450	5800	1e-15	1e-13	0	1.8e-05	-1.30484	48	46	0	INX0939	FALSE	T9 - Follow-up	T9 FU
25	Oral Cavity	III	Negative	No	-	3001374801	30013748	plasma	30007341P01	2022-11-03	1375	5500	2.58e-16	2.58e-14	0	1.71e-05	-1.2463	48	46	0	INX0939	FALSE	T10 - Follow-up	T10 FU
25	Oral Cavity	III	Negative	No	-	3001568501	30015685	plasma	30007341P01	2023-02-09	1011	4044	1.38e-15	1.38e-13	0	3.29e-05	-0.949386	48	46	0	INX1018	FALSE	T11 - Follow-up	T11 FU
25	Oral Cavity	III	Negative	No	-	23A0623701	23A06237	plasma	30007341P01	2023-04-27	1200	4800	4.10065e-15	4.10065e-13	0	1.89844e-05	-1.0926	48	46	0	INXR18DEC2307_INXR19DEC2301	FALSE	T12 - Follow-up	T12 FU
25	Oral Cavity	III	Negative	No	-	23A0623801	23A06238	plasma	30007341P01	2023-05-25	1025	4100	3.27548e-07	3.27548e-05	0	2.54569e-05	-1.24563	48	46	0	INXR18DEC2307_INXR19DEC2301	FALSE	T13 - Follow-up	T13 FU
25	Oral Cavity	III	Negative	No	-	23A0475301	23A04753	plasma	30007341P01	2023-08-24	750	3000	1.50448e-17	1.50448e-15	0	2.04845e-05	-0.685245	48	46	0	INXR18DEC2307_INXR19DEC2301	FALSE	T14 - Follow-up	T14 FU
26	Oral Cavity	II	Negative	Yes	Locoregional	3001067101	30010671	plasma	30010671P01	2022-06-17	5000	20000	6.41e-05	0.00641	63	0.000125	70.4045	48	45	28	INXR249829	TRUE	T0 - Pre-operative	T0 Pre-op
26	Oral Cavity	II	Negative	Yes	Locoregional	3001067201	30010672	plasma	30010671P01	2022-06-23	4000	16000	1.08e-10	1.08e-08	0	8.47e-06	-2.38709	48	44	0	INXR249829	FALSE	T2 - Post-operative	T2 Post-op
26	Oral Cavity	II	Negative	Yes	Locoregional	3001135701	30011357	plasma	30010671P01	2022-07-13	2570	10280	1.77e-10	1.77e-08	0	1.27e-05	-1.9517	48	45	0	INXR249829	FALSE	T3	T3
26	Oral Cavity	II	Negative	Yes	Locoregional	3001219701	30012197	plasma	30010671P01	2022-08-11	1440	5760	5.07e-05	0.00507	16	8.88e-05	18.5817	48	45	11	INXR249829	TRUE	T4 - Follow-up	T4 FU
26	Oral Cavity	II	Negative	Yes	Locoregional	23A0623901	23A06239	plasma	30010671P01	2023-04-11	4999	19996	1.82257e-05	0.00182257	16	3.74001e-05	11.3899	48	44	9	INXR24OCT2306	TRUE	T5 - Follow-up	T5 FU
26	Oral Cavity	II	Negative	Yes	Locoregional	23A0421101	23A04211	plasma	30010671P01	2023-08-10	775	3100	0.000872071	0.0872071	119	0.000942912	225.051	48	44	36	INXR24OCT2306	TRUE	T6 - Follow-up	T6 FU
27	Laryngeal	IVa	Negative	No	-	3000163801	30001638	plasma	HNO-3911446_30001808	2020-04-28	744	2976	0.00205835	0.205835	154	0.00211604	386.934	50	26	26	TD1960	TRUE	T0 - Pre-operative	T0 Pre-op
27	Laryngeal	IVa	Negative	No	-	3000164101	30001641	plasma	HNO-3911446_30001808	2020-05-04	1785	7140	1.67e-13	1.67e-11	0	1.17e-05	-0.887924	50	26	0	TD1960	FALSE	T2 - Post-operative (3 to 7 days)	T2 Post-op
27	Laryngeal	IVa	Negative	No	-	30001720	30001720	plasma	HNO-3911446_30001808	2020-05-26	1667	6668	1.48e-14	1.48e-12	0	1.24e-05	-0.856049	50	26	0	TD1960	FALSE	T3 - Before Adjuvant Therapy	T3 BAT
27	Laryngeal	IVa	Negative	No	-	30001999	30001999	plasma	HNO-3911446_30001808	2020-08-20	2267	9068	2.28e-11	2.28e-09	0	2.08e-05	-1.1325	50	26	1	TD1960	FALSE	T4 - Post Adjuvant Therapy	T4 PAT
27	Laryngeal	IVa	Negative	No	-	30002454	30002454	plasma	HNO-3911446_30001808	2020-09-29	2063	8252	9.35e-10	9.35e-08	0	1.79e-05	-0.990914	50	26	1	TD1960	FALSE	T5 - Follow-up	T5 FU
27	Laryngeal	IVa	Negative	No	-	3000273501	30002735	plasma	HNO-3911446_30001808	2020-11-12	1796	7184	1.48e-16	1.48e-14	0	1.62e-05	-0.906291	50	26	0	TD1973	FALSE	T6 - Follow-up	T6 FU
27	Laryngeal	IVa	Negative	No	-	3000291201	30002912	plasma	HNO-3911446_30001808	2020-12-10	2423	9692	1.21e-13	1.21e-11	0	1.34e-05	-1.15109	50	26	0	TD1973	FALSE	T7 - Follow-up	T7 FU
27	Laryngeal	IVa	Negative	No	-	3000298401	30002984	plasma	HNO-3911446_30001808	2020-12-29	1360	5440	1.14e-18	1.14e-16	0	1.39e-05	-0.697704	50	26	0	TD1973	FALSE	T8 - Follow-up	T8 FU
27	Laryngeal	IVa	Negative	No	-	3000335801	30003358	plasma	HNO-3911446_30001808	2021-02-16	1100	4400	6.34e-17	6.34e-15	0	2.36e-05	-0.573905	50	26	0	TD2000	FALSE	T9 - Follow-up	T9 FU
27	Laryngeal	IVa	Negative	No	-	3000371301	30003713	plasma	HNO-3911446_30001808	2021-03-30	2117	8468	4.22e-10	4.22e-08	0	2.6e-05	-0.992045	50	26	0	TD2000	FALSE	T10 - Follow-up	T10 FU
27	Laryngeal	IVa	Negative	No	-	3000430501	30004305	plasma	HNO-3911446_30001808	2021-06-04	575	2300	7.15e-07	7.15e-05	0	3.55e-05	-0.382189	50	26	0	TD2053	FALSE	T11 - Follow-up	T11 FU
27	Laryngeal	IVa	Negative	No	-	3000487401	30004874	plasma	HNO-3911446_30001808	2021-07-08	1650	6600	1.18e-08	1.18e-06	0	2.02e-05	-0.686581	50	26	0	TD2205	FALSE	T12 - Follow-up	T12 FU
27	Laryngeal	IVa	Negative	No	-	3000642201	30006422	plasma	HNO-3911446_30001808	2021-09-24	625	2500	1.28e-16	1.28e-14	0	1.95e-05	-0.334636	50	26	0	TD2205	FALSE	T13 - Follow-up	T13 FU
27	Laryngeal	IVa	Negative	No	-	3000845901	30008459	plasma	HNO-3911446_30001808	2022-02-17	1675	6700	1.81e-12	1.81e-10	0	1.33e-05	-0.799402	49	25	0	TD2336	FALSE	T14 - Follow-up	T14 FU
27	Laryngeal	IVa	Negative	No	-	3001005602	30010056	plasma	HNO-3911446_30001808	2022-05-10	1050	4200	4.99e-11	4.99e-09	0	2.63e-05	-0.419388	50	19	0	INX0947	FALSE	T15 - Follow-up	T15 FU
27	Laryngeal	IVa	Negative	No	-	24A0115001	24A01150	plasma	HNO-3911446_30001808	2024-03-28	1025	4100	9.66e-23	9.66e-21	0	1.95e-05	-0.444962	43	22	0	INXR19SEP2401_TD2880	FALSE	T16 - Follow-up	T16 FU
66	Laryngeal	I	Negative	Yes	Locoregional	3000514702	30005147	plasma	30007342P01	2021-07-27	2975	11900	1.92e-05	0.00192	11	4.43e-05	14.3449	48	48	7	TD2424	TRUE	T0 - Pre-operative	T0 Pre-op
66	Laryngeal	I	Negative	Yes	Locoregional	3000519301	30005193	plasma	30007342P01	2021-08-02	4550	18200	8.78e-11	8.78e-09	0	8.78e-06	-2.95257	48	48	0	TD2328	FALSE	T2 - Post-operative (3 to 7 days)	T2 Post-op
66	Laryngeal	I	Negative	Yes	Locoregional	3000628801	30006288	plasma	30007342P01	2021-09-15	1975	7900	9.39e-09	9.39e-07	1	1.56e-05	-1.34977	48	48	0	TD2328	FALSE	T3	T3
66	Laryngeal	I	Negative	Yes	Locoregional	3000766401	30007664	plasma	30007342P01	2021-12-20	1175	4700	0.000388	0.0388	91	0.000416	221.87	48	48	38	TD2328	TRUE	T4 - Follow-up	T4 FU
66	Laryngeal	I	Negative	Yes	Locoregional	3000768301	30007683	plasma	30007342P01	2021-12-23	3025	12100	0.000163	0.0163	95	0.000189	166.111	48	48	35	TD2328	TRUE	TR0 - Pre-op Recurrence	TR0 Pre-op Rec.
66	Laryngeal	I	Negative	Yes	Locoregional	3000774901	30007749	plasma	30007342P01	2022-01-03	5022	20088	0.000256	0.0256	236	0.000261	362.418	48	48	42	TD2328	TRUE	TR2	TR2
66	Laryngeal	I	Negative	Yes	Locoregional	3000781901	30007819	plasma	30007342P01	2022-01-11	3700	14800	0.000473	0.0473	328	0.00048	541.324	48	48	48	TD2328	TRUE	TR3 - Before Adjuvant Therapy	TR3 BAT
66	Laryngeal	I	Negative	Yes	Locoregional	3000881601	30008816	plasma	30007342P01	2022-02-28	5007	20028	0.0131206	1.31206	12457	0.0131903	3641.61	48	48	48	TD2328	TRUE	TR4 - Follow-up	TR4 FU
74	Oropharyngeal	I	Positive	No	-	3001242401	30012424	plasma	30012424P01	2022-08-25	3900	15600	1.22e-05	0.00122	12	3.42e-05	14.2104	49	45	8	INXR251499	TRUE	T0 - Pre-operative	T0 Pre-op
74	Oropharyngeal	I	Positive	No	-	3001258201	30012582	plasma	30012424P01	2022-08-29	5000	20000	1.96e-13	1.96e-11	0	8.69e-06	-3.07172	49	46	0	INXR251499	FALSE	T2 - Post-operative	T2 Post-op
74	Oropharyngeal	I	Positive	No	-	23A0355201	23A03552	plasma	30012424P01	2023-07-27	2925	11700	1.71357e-10	1.71357e-08	0	1.17156e-05	-2.0558	49	44	0	INXR24OCT2306	FALSE	T3	T3
74	Oropharyngeal	I	Positive	No	-	23A0703401	23A07034	plasma	30012424P01	2023-10-26	2700	10800	1.62557e-16	1.62557e-14	0	9.63567e-06	-2.19731	49	46	0	INXR14MAY2403	FALSE	T4 - Follow-up	T4 FU
74	Oropharyngeal	I	Positive	No	-	24A0085801	24A00858	plasma	30012424P01	2024-02-29	2075	8300	6.50916e-17	6.50916e-15	0	9.08606e-06	-1.78039	49	46	0	INXR14MAY2403	FALSE	T5 - Follow-up	T5 FU
73	Oropharyngeal	I	Positive	No	-	3000820201	30008202	plasma	30008202P01	2022-02-15	1725	6900	0.00298914	0.298914	922	0.00308424	1362.03	48	45	45	TD2474	TRUE	T0 - Pre-operative	T0 Pre-op
73	Oropharyngeal	I	Positive	No	-	3000846001	30008460	plasma	30008202P01	2022-02-20	4988	19952	5.86e-09	5.86e-07	0	1.87e-05	-2.36559	48	46	0	TD2474	FALSE	T2 - Post-operative (3 to 7 days)	T2 Post-op
73	Oropharyngeal	I	Positive	No	-	3000877101	30008771	plasma	30008202P01	2022-02-25	5005	20020	8.75e-10	8.75e-08	0	1.51e-05	-2.63653	48	46	0	TD2474	FALSE	T3	T3
73	Oropharyngeal	I	Positive	No	-	3001242501	30012425	plasma	30008202P01	2022-08-23	4940	19760	3.48e-09	3.48e-07	0	8.43e-06	-2.59091	48	45	0	INX0939	FALSE	T4 - Follow-up	T4 FU
73	Oropharyngeal	I	Positive	No	-	3001323801	30013238	plasma	30008202P01	2022-10-06	1775	7100	9.84e-15	9.84e-13	0	8e-06	-1.50932	48	45	0	INX0939	FALSE	T5 - Follow-up	T5 FU
73	Oropharyngeal	I	Positive	No	-	3001661301	30016613	plasma	30008202P01	2023-03-23	1146	4584	1.29458e-20	1.29458e-18	0	8.30127e-06	-1.01826	48	45	0	INX1018	FALSE	T6 - Follow-up	T6 FU
73	Oropharyngeal	I	Positive	No	-	23A0590901	23A05909	plasma	30008202P01	2023-09-25	850	3400	6.8e-19	6.8e-17	0	8.5e-06	-0.770804	48	46	0	INXR19SEP2401_TD2880	FALSE	T7 - Follow-up	T7 FU
28	Laryngeal	II	Negative	No	-	3000288501	30002885	plasma	30004081P01	2020-12-08	1525	6100	1.15e-05	0.00115	3	3.9e-05	3.19538	46	39	2	TD2053	TRUE	T0 - Pre-operative	T0 Pre-op
28	Laryngeal	II	Negative	No	-	3000291601	30002916	plasma	30004081P01	2020-12-11	5005	20020	1.99e-07	1.99e-05	0	2.25e-05	-2.4034	46	39	0	TD2053	FALSE	T2 - Post-operative (3 to 7 days)	T2 Post-op
28	Laryngeal	II	Negative	No	-	3000296701	30002967	plasma	30004081P01	2020-12-21	4325	17300	8.64e-08	8.64e-06	0	2.17e-05	-2.42824	46	39	0	TD2053	FALSE	T3 - Before Adjuvant Therapy	T3 BAT
28	Laryngeal	II	Negative	No	-	3000401701	30004017	plasma	30004081P01	2021-04-28	650	2600	8.07e-20	8.07e-18	0	1.97e-05	-0.502907	46	39	0	TD2053	FALSE	T4 - Post Adjuvant Therapy	T4 PAT
28	Laryngeal	II	Negative	No	-	3000458901	30004589	plasma	30004081P01	2021-06-28	2350	9400	1.54e-12	1.54e-10	0	1.55e-05	-1.6394	46	39	0	TD2205	FALSE	T5 - Follow-up	T5 FU
28	Laryngeal	II	Negative	No	-	3000628901	30006289	plasma	30004081P01	2021-09-20	2950	11800	3.91e-10	3.91e-08	0	1.78e-05	-1.88806	46	39	0	TD2205	FALSE	T6 - Follow-up	T6 FU
28	Laryngeal	II	Negative	No	-	3000789901	30007899	plasma	30004081P01	2022-01-17	1450	5800	2.07e-13	2.07e-11	0	1.32e-05	-1.18997	46	39	0	TD2336	FALSE	T7 - Follow-up	T7 FU
28	Laryngeal	II	Negative	No	-	3001005701	30010057	plasma	30004081P01	2022-05-09	800	3200	1.61e-05	0.00161	2	3.14e-05	-1.39103	46	39	0	TD2424	FALSE	T8 - Follow-up	T8 FU
28	Laryngeal	II	Negative	No	-	3001549101	30015491	plasma	30004081P01	2023-01-23	1249	4996	1.21e-12	1.21e-10	0	2.8e-05	-1.40093	46	39	0	INX1018	FALSE	T9 - Follow-up	T9 FU
28	Laryngeal	II	Negative	No	-	23A0624001	23A06240	plasma	30004081P01	2023-05-02	1950	7800	1.97756e-12	1.97756e-10	0	1.48727e-05	-1.56858	46	39	0	INXR14DEC2301_INXR18DEC2301	FALSE	T10 - Follow-up	T10 FU
29	Laryngeal	II	Negative	Yes	Local	3000519401	30005194	plasma	30007344P01	2021-07-30	2200	8800	3.5e-05	0.0035	14	6.16e-05	16.1772	48	48	11	TD2328	TRUE	T0 - Pre-operative	T0 Pre-op
29	Laryngeal	II	Negative	Yes	Local	3000530201	30005302	plasma	30007344P01	2021-08-05	5088	20352	5.1e-05	0.0051	41	8.04e-05	39.6973	48	48	21	TD2328	TRUE	T2 - Post-operative (3 to 7 days)	T2 Post-op
29	Laryngeal	II	Negative	Yes	Local	3000598101	30005981	plasma	30007344P01	2021-09-02	3475	13900	4.96e-05	0.00496	31	7.13e-05	30.1903	48	48	14	TD2328	TRUE	T3 Follow-up	T3 FU
29	Laryngeal	II	Negative	Yes	Local	3000648901	30006489	plasma	30007344P01	2021-09-29	4775	19100	9.45e-06	0.000945	7	3.52e-05	0.95399	48	48	2	TD2328	TRUE	T4 - Follow-up	T4 FU
29	Laryngeal	II	Negative	Yes	Local	3000768401	30007684	plasma	30007344P01	2021-12-23	2150	8600	1.65e-05	0.00165	6	3.96e-05	3.56936	48	48	6	TD2328	TRUE	TR0 - During Therapy	TR0 During Therapy
29	Laryngeal	II	Negative	Yes	Local	3000789101	30007891	plasma	30007344P01	2022-01-14	2250	9000	4.64e-07	4.64e-05	1	2.19e-05	-1.22778	48	48	0	TD2328	FALSE	TR1 - End of Therapy	TR1 End of Therapy
29	Laryngeal	II	Negative	Yes	Local	3000790001	30007900	plasma	30007344P01	2022-01-18	4500	18000	9.81e-08	9.81e-06	0	2.07e-05	-2.33093	48	48	0	TD2328	FALSE	TR1 - End of Therapy	TR1 End of Therapy
29	Laryngeal	II	Negative	Yes	Local	3000952101	30009521	plasma	30007344P01	2022-04-14	3000	12000	5.74e-08	5.74e-06	1	2.94e-05	-1.14372	48	48	0	TD2424	FALSE	TR3 - Follow-up	TR3 FU
29	Laryngeal	II	Negative	Yes	Local	3001135801	30011358	plasma	30007344P01	2022-07-14	1350	5400	1.01e-09	1.01e-07	1	3.66e-05	-1.27527	48	48	0	TD2474	FALSE	TR4 - Follow-up	TR4 FU
29	Laryngeal	II	Negative	Yes	Local	3001323901	30013239	plasma	30007344P01	2022-10-06	2725	10900	2.05e-15	2.05e-13	0	1.43e-05	-2.27872	48	48	0	INX0939	FALSE	TR5- Follow-up	TR5- FU
29	Laryngeal	II	Negative	Yes	Local	3001531601	30015316	plasma	30007344P01	2023-01-12	1526	6104	4.4e-08	4.4e-06	0	3.92e-05	-1.38135	48	48	0	INX1018	FALSE	TR6 - Follow-up	TR6 FU
29	Laryngeal	II	Negative	Yes	Local	23A0624101	23A06241	plasma	30007344P01	2023-05-11	5000	20000	7.09505e-11	7.09505e-09	0	1.68069e-05	-2.76315	48	48	0	INXR18DEC2307_INXR19DEC2301	FALSE	TR7 - Follow-up	TR7 FU
29	Laryngeal	II	Negative	Yes	Local	23A0355101	23A03551	plasma	30007344P01	2023-07-27	4500	18000	4.57567e-10	4.57567e-08	0	1.90134e-05	-2.49112	48	48	0	INXR18DEC2307_INXR19DEC2301	FALSE	TR8 - Follow-up	TR8 FU
29	Laryngeal	II	Negative	Yes	Local	23A0622201	23A06222	plasma	30007344P01	2023-10-05	3200	12800	1.405e-16	1.405e-14	0	1.40048e-05	-2.52312	48	48	0	INXR14MAY2403	FALSE	TR9 - Follow-up	TR9 FU
29	Laryngeal	II	Negative	Yes	Local	24A0125801	24A01258	plasma	30007344P01	2024-04-04	3200	12800	5.83368e-07	5.83368e-05	0	2.22608e-05	-1.60509	48	48	0	INXR14MAY2403	FALSE	TR10 - Follow-up	TR10 FU
30	Laryngeal	IVb	Negative	Yes	Distant	3000912101	30009121	plasma	30009121P01	2022-03-25	910	3640	0.0174129	1.74129	2787	0.0177032	4613.16	48	44	44	INXR249829	TRUE	T0 - Pre-operative	T0 Pre-op
30	Laryngeal	IVb	Negative	Yes	Distant	3000925501	30009255	plasma	30009121P01	2022-03-31	4500	18000	1.16e-05	0.00116	10	3.2e-05	10.2974	48	44	8	INXR249829	TRUE	T2 - Post-operative	T2 Post-op
30	Laryngeal	IVb	Negative	Yes	Distant	3001335201	30013352	plasma	30009121P01	2022-10-13	1010	4040	5.06e-05	0.00506	9	7.68e-05	5.35376	48	44	7	INXR249829	TRUE	T3	T3
72	Hypopharyngeal	I	Negative	No	-	3000757901	30007579	plasma	30007579P01	2021-12-10	3250	13000	3.78e-09	3.78e-07	0	3.17e-05	-2.23096	48	47	0	TD2474	FALSE	T0 - Pre-operative	T0 Pre-op
72	Hypopharyngeal	I	Negative	No	-	3000763301	30007633	plasma	30007579P01	2021-12-16	3900	15600	4.46e-09	4.46e-07	0	2.96e-05	-2.31545	48	47	0	TD2474	FALSE	T2 - Post-operative (3 to 7 days)	T2 Post-op
72	Hypopharyngeal	I	Negative	No	-	3000766501	30007665	plasma	30007579P01	2021-12-20	4175	16700	2.97e-08	2.97e-06	0	2.97e-05	-2.37425	48	47	0	TD2474	FALSE	T3 - Pre Discharge	T3 PD
72	Hypopharyngeal	I	Negative	No	-	3000820301	30008203	plasma	30007579P01	2022-02-14	625	2500	4.42e-20	4.42e-18	0	3.04e-05	-0.576518	48	46	0	TD2474	FALSE	T4 - Follow-up	T4 FU
72	Hypopharyngeal	I	Negative	No	-	3001169201	30011692	plasma	30007579P01	2022-07-28	1775	7100	3.07e-09	3.07e-07	0	1.6e-05	-1.44562	48	44	0	INX0939	FALSE	T5 - Follow-up	T5 FU
65	Laryngeal	I	Negative	Yes	Locoregional	3000478801	30004788	plasma	30007345P01	2021-07-02	3250	13000	3.75e-05	0.00375	16	5.87e-05	18.5757	48	42	15	TD2336	TRUE	T0 - Pre-operative	T0 Pre-op
65	Laryngeal	I	Negative	Yes	Locoregional	3000487501	30004875	plasma	30007345P01	2021-07-07	5025	20100	3.01e-07	3.01e-05	0	1.93e-05	-2.44695	50	44	0	TD2336	FALSE	T2 - Post-operative (3 to 7 days)	T2 Post-op
65	Laryngeal	I	Negative	Yes	Locoregional	3000598201	30005982	plasma	30007345P01	2021-08-31	1275	5100	1.46e-13	1.46e-11	0	1.73e-05	-1.17488	48	42	0	TD2336	FALSE	T3 - Follow-up	T3 FU
65	Laryngeal	I	Negative	Yes	Locoregional	3000675701	30006757	plasma	30007345P01	2021-10-21	1675	6700	2.51e-05	0.00251	7	4.42e-05	6.04563	48	42	7	TD2336	TRUE	T4 - Follow-up	T4 FU
65	Laryngeal	I	Negative	Yes	Locoregional	3000763501	30007635	plasma	30007345P01	2021-12-16	2975	11900	8.65e-07	8.65e-05	3	2.61e-05	0.155821	48	42	2	TD2336	FALSE	T5 - Follow-up	T5 FU
65	Laryngeal	I	Negative	Yes	Locoregional	3000809401	30008094	plasma	30007345P01	2022-02-03	2225	8900	4.82e-05	0.00482	19	7.73e-05	22.0064	48	42	13	TD2336	TRUE	T6 - Follow-up	T6 FU
65	Laryngeal	I	Negative	Yes	Locoregional	3000952001	30009520	plasma	30007345P01	2022-04-14	1550	6200	3.69e-05	0.00369	15	8.71e-05	14.8948	50	44	9	TD2424	TRUE	T7 - Follow-up	T7 FU
65	Laryngeal	I	Negative	Yes	Locoregional	3001019301	30010193	plasma	30007345P01	2022-05-19	3175	12700	1.63e-05	0.00163	8	5.97e-05	4.90371	50	44	6	TD2424	TRUE	T8 - Follow-up	T8 FU
65	Laryngeal	I	Negative	Yes	Locoregional	3001118701	30011187	plasma	30007345P01	2022-07-07	525	2100	0.000105	0.0105	12	0.000189	27.0036	50	44	14	TD2474	TRUE	T9 - Follow-up	T9 FU
65	Laryngeal	I	Negative	Yes	Locoregional	3001345501	30013455	plasma	30007345P01	2022-10-20	1375	5500	0.000108	0.0108	25	0.000125	46.4061	50	43	20	INX0939	TRUE	T10 - Follow-up	T10 FU
65	Laryngeal	I	Negative	Yes	Locoregional	3001374901	30013749	plasma	30007345P01	2022-11-03	2625	10500	0.000252	0.0252	110	0.000278	174.081	50	44	37	INX0939	TRUE	T11 - Follow-up	T11 FU
65	Laryngeal	I	Negative	Yes	Locoregional	3001592901	30015929	plasma	30007345P01	2023-02-23	2183	8732	0.000339	0.0339	125	0.00038	264.076	50	44	36	INX1018	TRUE	T12 - Follow-up	T12 FU
65	Laryngeal	I	Negative	Yes	Locoregional	23A0624201	23A06242	plasma	30007345P01	2023-04-12	4998	19992	1.94924e-07	1.94924e-05	0	1.76639e-05	-2.30767	50	42	0	INXR14DEC2301_INXR18DEC2301	FALSE	TR2 - Post-op	TR2 Post-op
65	Laryngeal	I	Negative	Yes	Locoregional	23A0624301	23A06243	plasma	30007345P01	2023-04-26	4996	19984	6.90752e-09	6.90752e-07	0	1.47334e-05	-2.60023	50	42	0	INXR14DEC2301_INXR18DEC2301	FALSE	TR3 - Follow-up	TR3 FU
65	Laryngeal	I	Negative	Yes	Locoregional	23A0494901	23A04949	plasma	30007345P01	2023-09-07	2175	8700	3.79788e-14	3.79788e-12	0	1.50081e-05	-1.7985	50	42	0	INXR14DEC2301_INXR18DEC2301	FALSE	TR4 - Follow-up	TR4 FU
65	Laryngeal	I	Negative	Yes	Locoregional	23A0831402	23A08314	plasma	30007345P01	2023-12-21	2525	10100	3.09e-18	3.09e-16	0	2.03e-05	-2.27701	50	44	0	INXR19SEP2401_TD2880	FALSE	TR5 - Follow-up	TR5 FU
65	Laryngeal	I	Negative	Yes	Locoregional	24A0152301	24A01523	plasma	30007345P01	2024-04-11	2175	8700	4.43366e-18	4.43366e-16	0	1.54553e-05	-2.00062	50	44	0	INXR14MAY2403	FALSE	TR6 - Follow-up	TR6 FU
64	Oropharyngeal	I	Positive	Yes	Regional	3000846101	30008461	plasma	30008461P01	2022-02-18	5002	20008	0.112039	11.2039	93597	0.122387	3838.05	48	42	29	TD2475	TRUE	T0 - Pre-operative	T0 Pre-op
64	Oropharyngeal	I	Positive	Yes	Regional	3000877201	30008772	plasma	30008461P01	2022-02-25	5006	20024	3.01e-07	3.01e-05	0	3.68e-05	-2.44631	48	42	0	TD2475	FALSE	T2 - Post-operative (3 to 7 days)	T2 Post-op
64	Oropharyngeal	I	Positive	Yes	Regional	3000894101	30008941	plasma	30008461P01	2022-03-08	5005	20020	7.92e-07	7.92e-05	0	3.97e-05	-1.6442	48	41	0	TD2475	FALSE	T3 - Before Adjuvant Therapy	T3 BAT
64	Oropharyngeal	I	Positive	Yes	Regional	3001219801	30012198	plasma	30008461P01	2022-08-09	5056	20224	0.00168592	0.168592	1411	0.00192036	783.535	48	42	31	INX0939	TRUE	TR0 - Pre-op Recurrence	TR0 Pre-op Rec.
64	Oropharyngeal	I	Positive	Yes	Regional	3001242601	30012426	plasma	30008461P01	2022-08-24	4968	19872	1.26e-08	1.26e-06	0	2.94e-05	-2.50874	48	42	0	INX0939	FALSE	TR2 - Post-op	TR2 - Post-op
64	Oropharyngeal	I	Positive	Yes	Regional	3001642901	30016429	plasma	30008461P01	2023-03-16	4807	19228	2.39e-09	2.39e-07	0	2.1e-05	-2.51283	48	42	0	INX1018	FALSE	TR3 - Follow-up	TR3 FU
71	Oral Cavity	I	Negative	No	-	3000983501	30009835	plasma	30010058P01	2022-04-29	1640	6560	1.64e-05	0.00164	4	3.57e-05	1.05596	48	42	3	INXR251499	TRUE	T0-b (pre-op)	T0-b pre-op
71	Oral Cavity	I	Negative	No	-	3001018201	30010182	plasma	30010058P01	2022-05-16	3400	13600	1.51e-11	1.51e-09	0	2.16e-05	-2.44151	48	42	0	INXR251499	FALSE	T2 - Post-operative	T2 Post-op
71	Oral Cavity	I	Negative	No	-	3001637601	30016376	plasma	30010058P01	2023-03-09	1250	5000	2.66e-28	2.66e-26	0	2.92e-05	-1.06606	48	42	0	INXR261492	FALSE	T3	T3
71	Oral Cavity	I	Negative	No	-	23A0211201	23A02112	plasma	30010058P01	2023-06-15	875	3500	5.5481e-16	5.5481e-14	0	2.87827e-05	-1.11189	48	42	0	INXR24OCT2306	FALSE	T4 - Follow-up	T4 FU
71	Oral Cavity	I	Negative	No	-	23A0475401	23A04754	plasma	30010058P01	2023-08-24	550	2200	6.32535e-19	6.32535e-17	0	1.69299e-05	-0.455541	48	42	0	INXR24OCT2306	FALSE	T5 - Follow-up	T5 FU
71	Oral Cavity	I	Negative	No	-	24A0085901	24A00859	plasma	30010058P01	2024-02-27	1575	6300	1.27976e-17	1.27976e-15	0	1.85063e-05	-1.41614	48	42	0	INXR14MAY2403	FALSE	T6 - Follow-up	T6 FU
31	Laryngeal	III	Negative	No	-	3000170302	30001703	plasma	HNO-5407974-30001814	2020-05-19	1802	7208	0.00927623	0.927623	3004	0.00933356	3336.96	47	45	45	TD1938	TRUE	T0 - Pre-operative	T0 Pre-op
31	Laryngeal	III	Negative	No	-	3000171802	30001718	plasma	HNO-5407974-30001814	2020-05-25	3551	14204	6.07e-07	6.07e-05	0	2.29e-05	-1.94458	47	45	0	TD1938	FALSE	T2 - Post-operative (3 to 7 days)	T2 Post-op
31	Laryngeal	III	Negative	No	-	30001752	30001752	plasma	HNO-5407974-30001814	2020-06-08	1756	7024	6.46e-10	6.46e-08	1	1.63e-05	-1.23376	47	45	0	TD1960	FALSE	T3 - Before Adjuvant Therapy	T3 BAT
31	Laryngeal	III	Negative	No	-	30002493	30002493	plasma	HNO-5407974-30001814	2020-10-02	3778	15112	6.75e-08	6.75e-06	0	1.7e-05	-2.28327	47	45	0	TD1960	FALSE	T4 - Post Adjuvant Therapy	T4 PAT
31	Laryngeal	III	Negative	No	-	3000396401	30003964	plasma	HNO-5407974-30001814	2021-04-22	1450	5800	5.41e-16	5.41e-14	0	1.92e-05	-1.25122	47	45	0	TD2053	FALSE	T5 - Follow-up	T5 FU
31	Laryngeal	III	Negative	No	-	3000436901	30004369	plasma	HNO-5407974-30001814	2021-06-07	775	3100	1.3e-17	1.3e-15	0	2.44e-05	-0.988756	47	45	0	TD2053	FALSE	T6 - Follow-up	T6 FU
70	Oral Cavity	I	Negative	No	-	3000815701	30008157	plasma	30008157P01	2022-02-08	3175	12700	4.92e-06	0.000492	3	3.36e-05	-0.860492	51	47	0	TD2475	FALSE	T0 - Pre-operative	T0 Pre-op
70	Oral Cavity	I	Negative	No	-	3000820401	30008204	plasma	30008157P01	2022-02-11	5011	20044	6.36e-09	6.36e-07	0	2.51e-05	-2.76586	51	47	0	TD2475	FALSE	T2 - Post-operative (3 to 7 days)	T2 Post-op
70	Oral Cavity	I	Negative	No	-	3000912201	30009122	plasma	30008157P01	2022-03-24	3400	13600	8.21e-07	8.21e-05	0	3.16e-05	-1.74005	51	47	0	TD2475	FALSE	T3	T3
70	Oral Cavity	I	Negative	No	-	3001005901	30010059	plasma	30008157P01	2022-05-12	1100	4400	9.86e-08	9.86e-06	0	2.8e-05	-1.40236	51	47	0	TD2475	FALSE	T4 - Follow-up	T4 FU
70	Oral Cavity	I	Negative	No	-	3001042501	30010425	plasma	30008157P01	2022-06-09	2175	8700	2.07e-12	2.07e-10	0	2.72e-05	-1.82637	51	47	0	TD2475	FALSE	T5 - Follow-up	T5 FU
70	Oral Cavity	I	Negative	No	-	3001169301	30011693	plasma	30008157P01	2022-07-28	1175	4700	1.2e-12	1.2e-10	0	1.89e-05	-1.09371	51	47	0	INX0939	FALSE	T6 - Follow-up	T6 FU
70	Oral Cavity	I	Negative	No	-	3001319601	30013196	plasma	30008157P01	2022-09-29	1675	6700	2.14e-14	2.14e-12	0	1.58e-05	-1.49885	51	47	0	INX0939	FALSE	T7 - Follow-up	T7 FU
70	Oral Cavity	I	Negative	No	-	3001433001	30014330	plasma	30008157P01	2022-12-04	1620	6480	4.18e-12	4.18e-10	0	3.15e-05	-1.38417	51	47	0	INX1018	FALSE	T8 - Follow-up	T8 FU
70	Oral Cavity	I	Negative	No	-	3001568601	30015686	plasma	30008157P01	2023-02-09	2885	11540	1.52e-09	1.52e-07	0	2.51e-05	-1.81616	51	47	0	INX1018	FALSE	T9 - Follow-up	T9 FU
70	Oral Cavity	I	Negative	No	-	23A0624401	23A06244	plasma	30008157P01	2023-04-27	3950	15800	5.11488e-11	5.11488e-09	0	1.80036e-05	-2.71774	51	48	0	INXR14DEC2301_INXR18DEC2301	FALSE	T10 - Follow-up	T10 FU
70	Oral Cavity	I	Negative	No	-	23A0387301	23A03873	plasma	30008157P01	2023-08-03	2725	10900	1.73159e-12	1.73159e-10	0	1.78139e-05	-2.21891	51	48	0	INXR14DEC2301_INXR18DEC2301	FALSE	T11 - Follow-up	T11 FU
32	Oral Cavity	III	Negative	Yes	Locoregional	3000184101	30001841	plasma	HNO-5770296_30002653	2020-07-10	363	1452	0.00457404	0.457404	285	0.00466308	837.235	51	43	40	TD1973	TRUE	T0 - Pre-operative	T0 Pre-op
32	Oral Cavity	III	Negative	Yes	Locoregional	3000184401	30001844	plasma	HNO-5770296_30002653	2020-07-16	5003	20012	0.00053	0.053	442	0.000534	514.714	51	43	40	TD1973	TRUE	T2 - Post-operative (3 to 7 days)	T2 Post-op
32	Oral Cavity	III	Negative	Yes	Locoregional	3000268201	30002682	plasma	HNO-5770296_30002653	2020-11-03	1745	6980	0.00924303	0.924303	2776	0.00923743	3076.85	51	43	43	TD1973	TRUE	TR1 - Recurrence	TR1 Rec.
33	Laryngeal	III	Negative	Yes	local	3001042401	30010424	plasma	30010424P01	2022-06-13	2640	10560	0.000164	0.0164	74	0.000188	120.211	48	44	31	INXR249829	TRUE	T0 - Pre-operative	T0 Pre-op
33	Laryngeal	III	Negative	Yes	local	3001067301	30010673	plasma	30010424P01	2022-06-17	5000	20000	2.05e-12	2.05e-10	0	1.59e-05	-2.75729	48	44	0	INXR249829	FALSE	T2 - Post-operative	T2 Post-op
33	Laryngeal	III	Negative	Yes	local	3001075201	30010752	plasma	30010424P01	2022-06-29	3820	15280	8.76e-09	8.76e-07	0	1.48e-05	-2.39939	48	44	0	INXR249829	FALSE	T2b - Post-operative	T2b Post-op
33	Laryngeal	III	Negative	Yes	local	3001502601	30015026	plasma	30010424P01	2022-12-15	750	3000	0.000171	0.0171	22	0.000248	34.7202	48	43	17	INXR261492	TRUE	T3	T3
34	Hypopharyngeal	II	Negative	No	-	3000199601	30001996	plasma	HNO-6138990_30003036P01_pfp	2020-08-18	3475	13900	1.05e-05	0.00105	6	3.18e-05	0.373332	49	42	3	TD2000	TRUE	T0 - Pre-operative	T0 Pre-op
34	Hypopharyngeal	II	Negative	No	-	3000208001	30002080	plasma	HNO-6138990_30003036P01_pfp	2020-09-04	5062	20248	9.9e-11	9.9e-09	0	2.07e-05	-2.71069	49	42	1	TD2000	FALSE	T2 - Post-operative (3 to 7 days)	T2 Post-op
34	Hypopharyngeal	II	Negative	No	-	3000243301	30002433	plasma	HNO-6138990_30003036P01_pfp	2020-09-25	4999	19996	1.98e-09	1.98e-07	0	2.21e-05	-2.65209	49	42	0	TD2000	FALSE	T3 - Before Adjuvant Therapy	T3 BAT
34	Hypopharyngeal	II	Negative	No	-	3000313501	30003135	plasma	HNO-6138990_30003036P01_pfp	2021-01-21	4025	16100	2.05e-10	2.05e-08	0	1.96e-05	-2.6046	49	42	0	TD2000	FALSE	T4 - Post Adjuvant Therapy	T4 PAT
34	Hypopharyngeal	II	Negative	No	-	3000332801	30003328	plasma	HNO-6138990_30003036P01_pfp	2021-02-11	3625	14500	1.82e-10	1.82e-08	0	2.4e-05	-2.57667	49	42	0	TD2000	FALSE	T5 - Follow-up	T5 FU
34	Hypopharyngeal	II	Negative	No	-	3000369501	30003695	plasma	HNO-6138990_30003036P01_pfp	2021-03-25	4723	18892	1.34e-09	1.34e-07	0	2.55e-05	-2.58344	49	42	0	TD2000	FALSE	T6 - Follow-up	T6 FU
34	Hypopharyngeal	II	Negative	No	-	3000405901	30004059	plasma	HNO-6138990_30003036P01_pfp	2021-05-06	4225	16900	4.09e-11	4.09e-09	0	1.57e-05	-2.72338	49	42	0	TD2053	FALSE	T7 - Follow-up	T7 FU
34	Hypopharyngeal	II	Negative	No	-	3000445101	30004451	plasma	HNO-6138990_30003036P01_pfp	2021-06-17	4994	19976	6.87e-10	6.87e-08	0	1.75e-05	-2.71302	49	42	0	TD2058	FALSE	T8 - Follow-up	T8 FU
34	Hypopharyngeal	II	Negative	No	-	3000514801	30005148	plasma	HNO-6138990_30003036P01_pfp	2021-07-29	3150	12600	8.48e-08	8.48e-06	0	1.77e-05	-2.24574	49	42	0	TD2205	FALSE	T9 - Follow-up	T9 FU
34	Hypopharyngeal	II	Negative	No	-	3000708701	30007087	plasma	HNO-6138990_30003036P01_pfp	2021-11-11	5017	20068	6.91e-10	6.91e-08	0	1.65e-05	-2.67	49	42	0	TD2336	FALSE	T10 - Follow-up	T10 FU
34	Hypopharyngeal	II	Negative	No	-	3000815801	30008158	plasma	HNO-6138990_30003036P01_pfp	2022-02-10	5019	20076	3.71e-10	3.71e-08	0	1.03e-05	-2.7777	49	42	0	TD2336	FALSE	T11 - Follow-up	T11 FU
34	Hypopharyngeal	II	Negative	No	-	3000912302	30009123	plasma	HNO-6138990_30003036P01_pfp	2022-03-24	2925	11700	9.27e-11	9.27e-09	0	1.64e-05	-2.35913	49	42	0	INX0947	FALSE	T12 - Follow-up	T12 FU
34	Hypopharyngeal	II	Negative	No	-	3001006002	30010060	plasma	HNO-6138990_30003036P01_pfp	2022-05-12	2975	11900	6.01e-12	6.01e-10	0	1.57e-05	-2.42486	49	42	0	INX0947	FALSE	T13 - Follow-up	T13 FU
34	Hypopharyngeal	II	Negative	No	-	3001118802	30011188	plasma	HNO-6138990_30003036P01_pfp	2022-07-07	3875	15500	1.67e-09	1.67e-07	0	2.25e-05	-2.07391	49	42	0	INX0947	FALSE	T14 - Follow-up	T14 FU
34	Hypopharyngeal	II	Negative	No	-	3001324001	30013240	plasma	HNO-6138990_30003036P01_pfp	2022-10-06	1625	6500	1.03e-17	1.03e-15	0	1.57e-05	-1.76934	49	42	0	INX0947	FALSE	T15 - Follow-up	T15 FU
35	Laryngeal	IVa	Negative	No	-	3000335901	30003359	plasma	30005537P01	2021-02-17	4500	18000	0.00273557	0.273557	1856	0.00278921	1386.73	45	39	39	TD2205	TRUE	T0 - Pre-operative	T0 Pre-op
35	Laryngeal	IVa	Negative	No	-	3000343801	30003438	plasma	30005537P01	2021-02-24	5016	20064	0.000922	0.0922	686	0.000945	811.155	45	39	39	TD2205	TRUE	T2 - Post-operative (3 to 7 days)	T2 Post-op
35	Laryngeal	IVa	Negative	No	-	3000361801	30003618	plasma	30005537P01	2021-03-17	5050	20200	0.00275255	0.275255	2106	0.00280471	1375.53	45	39	39	TD2205	TRUE	T3 - Before Adjuvant Therapy	T3 BAT
35	Laryngeal	IVa	Negative	No	-	3000478901	30004789	plasma	30005537P01	2021-07-01	5009	20036	1.77e-10	1.77e-08	0	8.5e-06	-2.48817	45	39	0	TD2205	FALSE	T4 - Post Adjuvant Therapy	T4 PAT
35	Laryngeal	IVa	Negative	No	-	3000592201	30005922	plasma	30005537P01	2021-08-26	2650	10600	1.68e-12	1.68e-10	0	7.51e-06	-1.78406	45	39	0	TD2205	FALSE	T5 - Follow-up	T5 FU
35	Laryngeal	IVa	Negative	No	-	3000662801	30006628	plasma	30005537P01	2021-10-12	2875	11500	7.55e-12	7.55e-10	0	8.56e-06	-1.85929	45	39	0	TD2205	FALSE	T6 - Follow-up	T6 FU
35	Laryngeal	IVa	Negative	No	-	3000720301	30007203	plasma	30005537P01	2021-11-25	2400	9600	5.04e-12	5.04e-10	0	9.62e-06	-1.59098	43	37	0	TD2336	FALSE	T7 - Follow-up	T7 FU
35	Laryngeal	IVa	Negative	No	-	3000782001	30007820	plasma	30005537P01	2022-01-13	1725	6900	1.67e-13	1.67e-11	0	5.93e-06	-1.23043	43	37	0	TD2336	FALSE	T8 - Follow-up	T8 FU
35	Laryngeal	IVa	Negative	No	-	3000894201	30008942	plasma	30005537P01	2022-03-10	2575	10300	1.46e-07	1.46e-05	0	1.47e-05	-0.990406	43	37	0	TD2336	FALSE	T9 - Follow-up	T9 FU
35	Laryngeal	IVa	Negative	No	-	3001006101	30010061	plasma	30005537P01	2022-05-10	2075	8300	9.1e-16	9.1e-14	0	1.11e-05	-1.43265	45	37	0	TD2424	FALSE	T10 - Follow-up	T10 FU
35	Laryngeal	IVa	Negative	No	-	3001135901	30011359	plasma	30005537P01	2022-07-14	2250	9000	8.32e-06	0.000832	3	2.65e-05	-0.962242	45	37	0	TD2475	FALSE	T11 - Follow-up	T11 FU
35	Laryngeal	IVa	Negative	No	-	3001300501	30013005	plasma	30005537P01	2022-09-22	5000	20000	4.56e-06	0.000456	4	1.75e-05	0.537145	45	38	2	INX0939	TRUE	T12 - Follow-up	T12 FU
35	Laryngeal	IVa	Negative	No	-	24A0042701_pl	24A0042701_pl	plasma	30005537P01	2022-11-03	2625	10500	9.2954e-06	0.00092954	7	3.24808e-05	6.20801	45	39	6	INXR14MAY2403	TRUE	T13 - Follow-up	T13 FU
35	Laryngeal	IVa	Negative	No	-	23A0324001	23A03240	plasma	30005537P01	2023-07-18	3275	13100	2.00424e-05	0.00200424	10	3.63523e-05	15.7783	45	39	7	INXR14MAY2403	TRUE	T14 - Follow-up	T14 FU
36	Oral Cavity	IVa	Negative	Yes	Locoregional	3000167902	30001679	plasma	HNO-6338375_30002654	2020-05-08	1745	6980	0.00515164	0.515164	1471	0.0051946	1709.86	52	41	41	TD1973	TRUE	T0 - Pre-operative	T0 Pre-op
36	Oral Cavity	IVa	Negative	Yes	Locoregional	3000168002	30001680	plasma	HNO-6338375_30002654	2020-05-14	4983	19932	1.13e-07	1.13e-05	0	1.65e-05	-2.48834	52	41	0	TD1973	FALSE	T2 - Post-operative (3 to 7 days)	T2 Post-op
36	Oral Cavity	IVa	Negative	Yes	Locoregional	3000173501	30001735	plasma	HNO-6338375_30002654	2020-06-02	5016	20064	6.32e-13	6.32e-11	0	1.56e-05	-2.76814	52	41	0	TD1973	FALSE	T3 - Before Adjuvant Therapy	T3 BAT
36	Oral Cavity	IVa	Negative	Yes	Locoregional	3000206901	30002069	plasma	HNO-6338375_30002654	2020-09-03	3083	12332	3.99e-13	3.99e-11	0	1.77e-05	-2.17404	52	41	0	TD1973	FALSE	T4 - Post Adjuvant Therapy	T4 PAT
36	Oral Cavity	IVa	Negative	Yes	Locoregional	3001355801	30013558	plasma	HNO-6338375_30002654	2022-10-25	1775	7100	0.00220631	0.220631	637	0.00223604	921.335	52	41	37	INX0939	TRUE	T5 - Follow-up	T5 FU
69	Oropharyngeal	I	Positive	No	-	3000798301	30007983	plasma	30007983P01	2022-01-21	3275	13100	0.000505	0.0505	294	0.000573	392.565	49	46	37	TD2475	TRUE	T0 - Pre-operative	T0 Pre-op
69	Oropharyngeal	I	Positive	No	-	3000809501	30008095	plasma	30007983P01	2022-01-31	5022	20088	8.66e-06	0.000866	7	3.38e-05	0.806767	49	46	3	TD2475	TRUE	T2 - Post-operative (3 to 7 days)	T2 Post-op
69	Oropharyngeal	I	Positive	No	-	3000816001	30008160	plasma	30007983P01	2022-02-08	3625	14500	3.42e-05	0.00342	20	6.04e-05	18.2045	49	45	8	TD2475	TRUE	T3 - Before Adjuvant Therapy	T3 BAT
69	Oropharyngeal	I	Positive	No	-	3001017701	30010177	plasma	30007983P01	2022-05-19	1325	5300	2.88e-10	2.88e-08	0	1.99e-05	-1.19888	49	46	0	TD2475	FALSE	T4 - Post Adjuvant Therapy	T4 PAT
69	Oropharyngeal	I	Positive	No	-	3001067401	30010674	plasma	30007983P01	2022-06-23	1750	7000	1.82e-14	1.82e-12	0	1.86e-05	-1.52028	49	46	0	TD2475	FALSE	T5 - Follow-up	T5 FU
69	Oropharyngeal	I	Positive	No	-	3001169401	30011694	plasma	30007983P01	2022-07-28	1175	4700	1.48e-13	1.48e-11	0	1.22e-05	-1.06685	49	46	0	INX0939	FALSE	T6 - Follow-up	T6 FU
69	Oropharyngeal	I	Positive	No	-	3001345601	30013456	plasma	30007983P01	2022-10-20	1675	6700	4.34e-11	4.34e-09	0	1.11e-05	-1.46887	49	46	0	INX0939	FALSE	T7 - Follow-up	T7 FU
69	Oropharyngeal	I	Positive	No	-	3001537101	30015371	plasma	30007983P01	2023-01-19	353	1412	4.77e-26	4.77e-24	0	2.6e-05	-0.322779	49	46	0	INX1018	FALSE	T8 - Follow-up	T8 FU
69	Oropharyngeal	I	Positive	No	-	3001643001	30016430	plasma	30007983P01	2023-03-16	476	1904	2.31e-23	2.31e-21	0	1.84e-05	-0.435178	49	46	0	INX1018	FALSE	T9 - Follow-up	T9 FU
69	Oropharyngeal	I	Positive	No	-	23A0624501		plasma	30007983P01	2023-05-11	650	2600	1.36602e-22	1.36602e-20	0	9.2116e-06	-0.592454	49	46	0	INXR14DEC2301_INXR18DEC2301	FALSE	T10 - Follow-up	T10 FU
69	Oropharyngeal	I	Positive	No	-	23A0421201	23A04212	plasma	30007983P01	2023-08-10	1250	5000	2.53176e-16	2.53176e-14	0	1.19077e-05	-1.02186	49	46	0	INXR14DEC2301_INXR18DEC2301	FALSE	T11 - Follow-up	T11 FU
69	Oropharyngeal	I	Positive	No	-	24A0086001	24A00860	plasma	30007983P01	2024-02-29	950	3800	2.52613e-20	2.52613e-18	0	9.64859e-06	-0.863417	49	46	0	INXR14MAY2403	FALSE	T12 - Follow-up	T12 FU
37	Oral Cavity	II	Negative	No	-	3000649001	30006490	plasma	30006490P02	2021-09-28	200	800	0.000258	0.0258	14	0.000384	25.0717	50	44	8	TD2424	TRUE	T0 - Pre-operative	T0 Pre-op
37	Oral Cavity	II	Negative	No	-	3000657801	30006578	plasma	30006490P02	2021-10-04	575	2300	1.18e-25	1.18e-23	0	1.55e-05	-0.508927	50	45	0	TD2424	FALSE	T2 - Post-operative (3 to 7 days)	T2 Post-op
37	Oral Cavity	II	Negative	No	-	3000716201	30007162	plasma	30006490P02	2021-11-18	100	400	3.85e-44	3.85e-42	0	1.85e-05	-0.0859383	50	44	0	TD2424	FALSE	T3 - Follow-up	T3 FU
37	Oral Cavity	II	Negative	No	-	3000768501	30007685	plasma	30006490P02	2021-12-23	250	1000	1.37e-27	1.37e-25	0	1.9e-05	-0.261247	50	45	0	TD2424	FALSE	T4 - Follow-up	T4 FU
37	Oral Cavity	II	Negative	No	-	3000809601	30008096	plasma	30006490P02	2022-02-03	150	600	7.08e-33	7.08e-31	0	1.81e-05	-0.131996	50	45	0	TD2424	FALSE	T5 - Follow-up	T5 FU
37	Oral Cavity	II	Negative	No	-	3000912401	30009124	plasma	30006490P02	2022-03-24	125	500	2.6e-34	2.6e-32	0	1.82e-05	-0.109917	50	45	0	TD2424	FALSE	T6 - Follow-up	T6 FU
37	Oral Cavity	II	Negative	No	-	3001006201	30010062	plasma	30006490P02	2022-05-12	125	500	1.43e-33	1.43e-31	0	1.94e-05	-0.109892	50	45	0	TD2424	FALSE	T7 - Follow-up	T7 FU
37	Oral Cavity	II	Negative	No	-	3001136001	30011360	plasma	30006490P02	2022-07-14	70	280	2.48e-54	2.48e-52	0	2.66e-05	-0.0587892	50	43	0	TD2475	FALSE	T8 - Follow-up	T8 FU
37	Oral Cavity	II	Negative	No	-	3001300601	30013006	plasma	30006490P02	2022-09-22	1450	5800	1.87e-12	1.87e-10	0	1.7e-05	-1.27957	50	45	0	INX0939	FALSE	T9 - Follow-up	T9 FU
37	Oral Cavity	II	Negative	No	-	3001549201	30015492	plasma	30006490P02	2023-01-26	247	988	1.23e-30	1.23e-28	0	2.22e-05	-0.212492	50	44	0	INX1018	FALSE	T10 - Follow-up	T10 FU
37	Oral Cavity	II	Negative	No	-	23A0624601	23A06246	plasma	30006490P02	2023-04-27	275	1100	2.50244e-24	2.50244e-22	0	9.94417e-06	-0.242345	50	45	0	INXR14DEC2301_INXR18DEC2301	FALSE	T11 - Follow-up	T11 FU
37	Oral Cavity	II	Negative	No	-	23A0387401	23A03874	plasma	30006490P02	2023-08-03	225	900	4.18082e-34	4.18082e-32	0	1.30574e-05	-0.197803	50	45	0	INXR14DEC2301_INXR18DEC2301	FALSE	T12 - Follow-up	T12 FU
38	Laryngeal	II	Negative	No	-	3000459001	30004590	plasma	30007346P01	2021-06-29	2250	9000	1.32e-13	1.32e-11	0	2.33e-05	-0.852711	39	21	0	TD2328	FALSE	T0 - Pre-operative	T0 Pre-op
38	Laryngeal	II	Negative	No	-	3000487601	30004876	plasma	30007346P01	2021-07-06	5031	20124	1.66e-11	1.66e-09	0	2.15e-05	-1.30818	39	21	0	TD2328	FALSE	T2 - Post-operative (3 to 7 days)	T2 Post-op
38	Laryngeal	II	Negative	No	-	3000530301	30005303	plasma	30007346P01	2021-08-05	1900	7600	1.39e-05	0.00139	2	4.1e-05	-0.272967	39	21	0	TD2328	FALSE	T3	T3
38	Laryngeal	II	Negative	No	-	3000658101	30006581	plasma	30007346P01	2021-10-07	2275	9100	1.15e-06	0.000115	0	2.97e-05	-0.409315	39	21	0	TD2328	FALSE	T4 - Follow-up	T4 FU
38	Laryngeal	II	Negative	No	-	3000716101	30007161	plasma	30007346P01	2021-11-18	1500	6000	8.29e-07	8.29e-05	0	2.57e-05	-0.504844	39	21	0	TD2328	FALSE	T5 - Follow-up	T5 FU
38	Laryngeal	II	Negative	No	-	3000768601	30007686	plasma	30007346P01	2021-12-23	1975	7900	4.99e-14	4.99e-12	0	1.78e-05	-0.781132	39	21	0	TD2328	FALSE	T6 - Follow-up	T6 FU
38	Laryngeal	II	Negative	No	-	3000809701	30008097	plasma	30007346P01	2022-02-03	1300	5200	6.21e-15	6.21e-13	0	1.82e-05	-0.542241	39	21	0	TD2328	FALSE	T7 - Follow-up	T7 FU
38	Laryngeal	II	Negative	No	-	3000912501	30009125	plasma	30007346P01	2022-03-24	1175	4700	1.23e-16	1.23e-14	0	4.42e-05	-0.495229	39	21	0	TD2425	FALSE	T8 - Follow-up	T8 FU
38	Laryngeal	II	Negative	No	-	3000930401	30009304	plasma	30007346P01	2022-04-05	1350	5400	3.64e-16	3.64e-14	0	4.59e-05	-0.564421	39	21	0	TD2425	FALSE	T9 - Follow-up	T9 FU
38	Laryngeal	II	Negative	No	-	3001017801	30010178	plasma	30007346P01	2022-05-19	2925	11700	2.73e-13	2.73e-11	0	4.96e-05	-0.95491	39	21	0	TD2425	FALSE	T10 - Follow-up	T10 FU
39	Hypopharyngeal	IVb	Negative	Yes	Regional	3000789001	30007890	plasma	30007985P01	2022-01-14	4925	19700	0.00188712	0.188712	1564	0.00195382	1198.16	48	43	43	TD2475	TRUE	T0 - Pre-operative	T0 Pre-op
39	Hypopharyngeal	IVb	Negative	Yes	Regional	3000798501	30007985	plasma	30007985P01	2022-01-20	5124	20496	9.98e-06	0.000998	11	5.02e-05	10.9597	48	43	6	TD2475	TRUE	T2 - Post-operative (3 to 7 days)	T2 Post-op
39	Hypopharyngeal	IVb	Negative	Yes	Regional	3001042301	30010423	plasma	30007985P01	2022-06-09	3725	14900	5.6e-10	5.6e-08	0	1.86e-05	-2.13587	48	43	0	TD2475	FALSE	T4 - Post Adjuvant Therapy	T4 PAT
39	Hypopharyngeal	IVb	Negative	Yes	Regional	3001136101	30011361	plasma	30007985P01	2022-07-14	1075	4300	2.58e-11	2.58e-09	0	1.79e-05	-0.949972	48	43	0	TD2475	FALSE	T5 - Follow-up	T5 FU
39	Hypopharyngeal	IVb	Negative	Yes	Regional	3001220201	30012202	plasma	30007985P01	2022-08-11	1175	4700	1.34e-14	1.34e-12	0	1.36e-05	-0.99747	48	43	0	INX0939	FALSE	T6 - Follow-up	T6 FU
39	Hypopharyngeal	IVb	Negative	Yes	Regional	3001319701	30013197	plasma	30007985P01	2022-09-29	1675	6700	1.87e-12	1.87e-10	1	1.41e-05	-0.994099	48	43	0	INX0939	FALSE	T7 - Follow-up	T7 FU
39	Hypopharyngeal	IVb	Negative	Yes	Regional	3001464201	30014642	plasma	30007985P01	2022-12-08	2720	10880	4.96e-06	0.000496	2	2.95e-05	0.0833482	48	43	2	INX1018	FALSE	T8 - Follow-up	T8 FU
39	Hypopharyngeal	IVb	Negative	Yes	Regional	3001557501	30015575	plasma	30007985P01	2023-02-01	3286	13144	3.44e-05	0.00344	22	6.26e-05	19.7686	48	42	6	INX1018	TRUE	T9 - Follow-up	T9 FU
40	Oral Cavity	II	Negative	No	-	3000402801	30004028	plasma	30005546P01	2021-05-03	1600	6400	7.05e-05	0.00705	9	7.96e-05	7.12059	26	20	4	TD2205	TRUE	T0 - Pre-operative	T0 Pre-op
40	Oral Cavity	II	Negative	No	-	3000408401	30004084	plasma	30005546P01	2021-05-07	3375	13500	3.66e-12	3.66e-10	0	1.42e-05	-1.05358	26	20	0	TD2205	FALSE	T2 - Post-operative (3 to 7 days)	T2 Post-op
40	Oral Cavity	II	Negative	No	-	3000418201	30004182	plasma	30005546P01	2021-05-21	2125	8500	4.46e-16	4.46e-14	0	8.29e-06	-0.798532	26	20	0	TD2205	FALSE	T3	T3
40	Oral Cavity	II	Negative	No	-	3000426101	30004261	plasma	30005546P01	2021-06-01	1000	4000	7.48e-10	7.48e-08	0	1.45e-05	-0.452893	26	20	0	TD2205	FALSE	T4 - Follow-up	T4 FU
40	Oral Cavity	II	Negative	No	-	3000519501	30005195	plasma	30005546P01	2021-07-30	650	2600	3.95e-20	3.95e-18	0	1.76e-05	-0.260223	26	20	0	TD2205	FALSE	T5 - Follow-up	T5 FU
40	Oral Cavity	II	Negative	No	-	3000629001	30006290	plasma	30005546P01	2021-09-17	950	3800	3.78e-18	3.78e-16	0	1.31e-05	-0.377883	26	20	0	TD2205	FALSE	T6 - Follow-up	T6 FU
40	Oral Cavity	II	Negative	No	-	3000876001	30008760	plasma	30005546P01	2022-02-24	1100	4400	1.62e-14	1.62e-12	0	6.82e-06	-0.435664	25	20	0	TD2336	FALSE	T7 - Follow-up	T7 FU
41	Hypopharyngeal	III	Negative	No	-	3000925601	30009256	plasma	30009256P01	2022-04-01	3170	12680	0.000429	0.0429	252	0.000472	437.459	49	48	44	INXR249829	TRUE	T0 - Pre-operative	T0 Pre-op
41	Hypopharyngeal	III	Negative	No	-	3000930501	30009305	plasma	30009256P01	2022-04-06	5000	20000	9.56e-08	9.56e-06	0	1.53e-05	-2.39612	49	48	0	INXR249829	FALSE	T2 - Post-operative	T2 Post-op
41	Hypopharyngeal	III	Negative	No	-	3000948201	30009482	plasma	30009256P01	2022-04-12	5000	20000	4.71e-09	4.71e-07	0	1.38e-05	-2.66224	49	48	0	INXR249829	FALSE	T3	T3
41	Hypopharyngeal	III	Negative	No	-	3001018001	30010180	plasma	30009256P01	2022-05-17	3840	15360	1.2e-08	1.2e-06	0	1.23e-05	-2.39331	49	48	0	INXR249829	FALSE	T4 - Follow-up	T4 FU
41	Hypopharyngeal	III	Negative	No	-	3001067501	30010675	plasma	30009256P01	2022-06-23	4000	16000	6.18e-12	6.18e-10	0	1.23e-05	-2.63673	49	48	0	INXR249829	FALSE	T5 - Follow-up	T5 FU
41	Hypopharyngeal	III	Negative	No	-	23A0624801	23A06248	plasma	30009256P01	2023-05-25	3450	13800	5.02099e-13	5.02099e-11	0	1.28119e-05	-2.46794	49	47	0	INXR24OCT2306	FALSE	T6 - Follow-up	T6 FU
41	Hypopharyngeal	III	Negative	No	-	23A0495001	23A04950	plasma	30009256P01	2023-09-07	2300	9200	3.35324e-13	3.35324e-11	0	1.30979e-05	-1.92086	49	47	0	INXR24OCT2306	FALSE	T7 - Follow-up	T7 FU
41	Hypopharyngeal	III	Negative	No	-	23A0808701	23A08087	plasma	30009256P01	2023-12-07	1800	7200	5.4952e-15	5.4952e-13	0	1.44994e-05	-1.63195	49	48	0	INXR14MAY2403	FALSE	T8 - Follow-up	T8 FU
41	Hypopharyngeal	III	Negative	No	-	24A0091301	24A00913	plasma	30009256P01	2024-03-06	2950	11800	1.40162e-14	1.40162e-12	0	1.3185e-05	-2.33446	49	48	0	INXR14MAY2403	FALSE	T9 - Follow-up	T9 FU
41	Hypopharyngeal	III	Negative	No	-	24A0242501	24A02425	plasma	30009256P01	2024-06-05	2625	10500	2.27e-14	2.27e-12	0	1.33e-05	-2.19197	49	48	0	INXR19SEP2401_TD2880	FALSE	T10 - Follow-up	T10 FU
42	Oral Cavity	III	Negative	No	-	3000519801	30005198	plasma	30007347P01	2021-07-30	1650	6600	3.18e-05	0.00318	9	6.71e-05	8.71879	48	34	7	TD2328	TRUE	T0 - Pre-operative	T0 Pre-op
42	Oral Cavity	III	Negative	No	-	3000530401	30005304	plasma	30007347P01	2021-08-05	3350	13400	2.6e-07	2.6e-05	0	2.63e-05	-1.55147	48	34	0	TD2328	FALSE	T2 - Post-operative (3 to 7 days)	T2 Post-op
43	Hypopharyngeal	IVa	Negative	Yes	Locoregional	30001773	30001773	plasma	HNO-7574719	2020-06-16	2915	11660	0.00980533	0.980533	5357	0.010053	3485.5	48	47	47	TD1960	TRUE	T0 - Pre-operative	T0 Pre-op
43	Hypopharyngeal	IVa	Negative	Yes	Locoregional	30001786	30001786	plasma	HNO-7574719	2020-06-22	4614	18456	0.00181248	0.181248	1551	0.00184198	1366.52	48	47	47	TD1960	TRUE	T2 - Post-operative (3 to 7 days)	T2 Post-op
43	Hypopharyngeal	IVa	Negative	Yes	Locoregional	30001816	30001816	plasma	HNO-7574719	2020-07-06	4996	19984	0.00206955	0.206955	1927	0.00219092	1498.48	48	47	47	TD1960	TRUE	T3	T3
43	Hypopharyngeal	IVa	Negative	Yes	Locoregional	30001854	30001854	plasma	HNO-7574719	2020-07-21	4976	19904	0.00136125	0.136125	1253	0.00140855	1212.66	48	47	47	TD1960	TRUE	T3 - Pre Discharge	T3 PD
43	Hypopharyngeal	IVa	Negative	Yes	Locoregional	30002070	30002070	plasma	HNO-7574719	2020-09-03	4463	17852	0.065481	6.5481	53757	0.0654476	5626.01	48	46	44	TD1960	TRUE	T4 - Before Adjuvant Therapy	T4 BAT
43	Hypopharyngeal	IVa	Negative	Yes	Locoregional	30002475	30002475	plasma	HNO-7574719	2020-09-30	4998	19992	0.108182	10.8182	97858	0.117393	5995.77	48	47	44	TD1960	TRUE	T5 - Follow-up	T5 FU
44	Laryngeal	IVa	Negative	No	-	3001228801	30012288	plasma	30012288P01	2022-08-19	2980	11920	0.00092	0.092	439	0.00100441	586.994	48	41	39	INXR251499	TRUE	T0 - Pre-operative	T0 Pre-op
44	Laryngeal	IVa	Negative	No	-	3001242701	30012427	plasma	30012288P01	2022-08-24	5000	20000	6.65e-12	6.65e-10	0	1.13e-05	-2.60807	48	42	0	INXR251499	FALSE	T2 - Post-operative	T2 Post-op
44	Laryngeal	IVa	Negative	No	-	3001300701	30013007	plasma	30012288P01	2022-09-20	1230	4920	4.14e-15	4.14e-13	0	1.38e-05	-1.00652	48	41	0	INXR251499	FALSE	T3	T3
44	Laryngeal	IVa	Negative	No	-	3001328201	30013282	plasma	30012288P01	2022-10-13	1740	6960	7.02e-11	7.02e-09	0	1.9e-05	-1.41639	48	41	0	INXR251499	FALSE	T4 - Follow-up	T4 FU
44	Laryngeal	IVa	Negative	No	-	3001537201	30015372	plasma	30012288P01	2023-01-19	1260	5040	5.14e-15	5.14e-13	0	1.47e-05	-1.02878	48	41	0	INXR251499	FALSE	T5 - Follow-up	T5 FU
44	Laryngeal	IVa	Negative	No	-	23A0624901	23A06249	plasma	30012288P01	2023-03-30	1900	7600	1.49322e-10	1.49322e-08	0	1.79626e-05	-1.48258	48	40	0	INXR24OCT2306	FALSE	T6 - Follow-up	T6 FU
44	Laryngeal	IVa	Negative	No	-	23A0211301	23A02113	plasma	30012288P01	2023-06-15	3250	13000	5.02611e-10	5.02611e-08	0	1.94005e-05	-2.02247	48	39	0	INXR24OCT2306	FALSE	T7 - Follow-up	T7 FU
44	Laryngeal	IVa	Negative	No	-	23A0490201	23A04902	plasma	30012288P01	2023-08-24	4075	16300	2.80478e-10	2.80478e-08	0	1.94308e-05	-2.27489	48	39	0	INXR24OCT2306	FALSE	T8 - Follow-up	T8 FU
44	Laryngeal	IVa	Negative	No	-	23A0778601	23A07786	plasma	30012288P01	2023-11-21	2175	8700	4.01627e-13	4.01627e-11	0	1.72837e-05	-1.72205	48	42	0	INXR14MAY2403	FALSE	T9 - Follow-up	T9 FU
44	Laryngeal	IVa	Negative	No	-	24A0078501	24A00785	plasma	30012288P01	2024-02-20	2275	9100	2.01571e-13	2.01571e-11	0	1.63193e-05	-1.80123	48	42	0	INXR14MAY2403	FALSE	T10 - Follow-up	T10 FU
44	Laryngeal	IVa	Negative	No	-	24A0220901	24A02209	plasma	30012288P01	2024-05-21	2025	8100	7.07e-14	7.07e-12	0	1.76e-05	-1.63535	48	42	0	INXR19SEP2401_TD2880	FALSE	T11 - Follow-up	T11 FU
45	Oropharyngeal	III	Negative	No	-	3000367301	30003673	plasma	30005541P01	2021-03-23	1925	7700	0.0190489	1.90489	6291	0.0195813	4881.5	48	43	41	TD2205	TRUE	T0 - Pre-operative	T0 Pre-op
45	Oropharyngeal	III	Negative	No	-	3000371401	30003714	plasma	30005541P01	2021-03-30	5003	20012	2.46e-09	2.46e-07	0	1.46e-05	-1.94383	48	43	0	TD2205	FALSE	T2 - Post-operative (3 to 7 days)	T2 Post-op
45	Oropharyngeal	III	Negative	No	-	3000390201	30003902	plasma	30005541P01	2021-04-13	5012	20048	1.91e-09	1.91e-07	0	1.35e-05	-2.62695	48	43	0	TD2205	FALSE	T3 - Before Adjuvant Therapy	T3 BAT
45	Oropharyngeal	III	Negative	No	-	3000479001	30004790	plasma	30005541P01	2021-07-01	3125	12500	2.41e-10	2.41e-08	0	1.3e-05	-2.15459	48	43	0	TD2205	FALSE	T4 - Post Adjuvant Therapy	T4 PAT
46	Oropharyngeal	IVa	Negative	No	-	3000278401	30002784	plasma	HNO-7875109_30003041P01	2020-11-20	1700	6800	0.000208	0.0208	62	0.000259	92.4498	48	47	28	TD2000	TRUE	T0 - Pre-operative	T0 Pre-op
46	Oropharyngeal	IVa	Negative	No	-	3000280801	30002808	plasma	HNO-7875109_30003041P01	2020-11-26	5008	20032	1.65e-08	1.65e-06	0	3.8e-05	-2.82157	48	47	0	TD2000	FALSE	T2 - Post-operative (3 to 7 days)	T2 Post-op
46	Oropharyngeal	IVa	Negative	No	-	3000288601	30002886	plasma	HNO-7875109_30003041P01	2020-12-07	3750	15000	4.73e-10	4.73e-08	0	2.9e-05	-2.4944	48	47	0	TD2000	FALSE	T3 - Before Adjuvant Therapy	T3 BAT
46	Oropharyngeal	IVa	Negative	No	-	3000405801	30004058	plasma	HNO-7875109_30003041P01	2021-05-06	1600	6400	6.52e-13	6.52e-11	0	2.54e-05	-1.45096	48	47	0	TD2053	FALSE	T4 - Post Adjuvant Therapy	T4 PAT
46	Oropharyngeal	IVa	Negative	No	-	3000445201	30004452	plasma	HNO-7875109_30003041P01	2021-06-17	1525	6100	3.46e-11	3.46e-09	0	3e-05	-1.38141	48	47	0	TD2058	FALSE	T5 - Follow-up	T5 FU
46	Oropharyngeal	IVa	Negative	No	-	3000592301	30005923	plasma	HNO-7875109_30003041P01	2021-08-26	625	2500	3.63e-17	3.63e-15	0	1.95e-05	-0.589155	48	47	0	TD2205	FALSE	T6 - Follow-up	T6 FU
46	Oropharyngeal	IVa	Negative	No	-	3000675801	30006758	plasma	HNO-7875109_30003041P01	2021-10-21	750	3000	1.13e-13	1.13e-11	0	2.17e-05	-0.717408	48	47	0	TD2205	FALSE	T7 - Follow-up	T7 FU
46	Oropharyngeal	IVa	Negative	No	-	3000816101	30008161	plasma	HNO-7875109_30003041P01	2022-02-08	875	3500	3.24e-14	3.24e-12	0	1.71e-05	-0.816097	47	46	0	TD2336	FALSE	T8 - Follow-up	T8 FU
46	Oropharyngeal	IVa	Negative	No	-	3000906101	30009061	plasma	HNO-7875109_30003041P01	2022-03-17	1330	5320	1.06e-15	1.06e-13	0	2.31e-05	-1.23263	48	47	0	INX0954	FALSE	T9 - Follow-up	T9 FU
46	Oropharyngeal	IVa	Negative	No	-	3000930601	30009306	plasma	HNO-7875109_30003041P01	2022-04-05	1005	4020	1.31e-10	1.31e-08	0	2.56e-05	-1.00919	48	47	0	INX0954	FALSE	TR0 - Pre-op Rec	TR0 Pre-op Rec
46	Oropharyngeal	IVa	Negative	No	-	3000948301	30009483	plasma	HNO-7875109_30003041P01	2022-04-08	1757	7028	1.64e-13	1.64e-11	0	2.2e-05	-1.56453	48	47	0	INX0954	FALSE	TR2 - Post-op	TR2 Post-op
46	Oropharyngeal	IVa	Negative	No	-	3001119001	30011190	plasma	HNO-7875109_30003041P01	2022-07-07	325	1300	4.1e-20	4.1e-18	0	2.53e-05	-0.301701	48	47	0	INX0954	FALSE	TR3 - Follow-up	TR3 FU
46	Oropharyngeal	IVa	Negative	No	-	3001219902	30012199	plasma	HNO-7875109_30003041P01	2022-08-11	700	2800	2.49e-20	2.49e-18	0	1.99e-05	-0.649959	48	47	0	INX0954	FALSE	TR4 - Follow-up	TR4 FU
46	Oropharyngeal	IVa	Negative	No	-	3001300802	30013008	plasma	HNO-7875109_30003041P01	2022-09-22	1100	4400	2.04e-15	2.04e-13	0	2.25e-05	-1.02738	48	47	0	INX0954	FALSE	TR5 - Follow-up	TR5 FU
46	Oropharyngeal	IVa	Negative	No	-	3001593001	30015930	plasma	HNO-7875109_30003041P01	2023-02-23	915	3660	9.73e-14	9.73e-12	0	3.48e-05	-0.886068	48	47	0	INX1018	FALSE	TR6 - Follow-up	TR6 FU
46	Oropharyngeal	IVa	Negative	No	-	24A0078601	24A00786	plasma	HNO-7875109_30003041P01	2024-02-22	1375	5500	4.53e-17	4.53e-15	0	2.72e-05	-1.2706	48	47	0	INXR19SEP2401_TD2880	FALSE	TR7 - Follow-up	TR7 FU
47	Oral Cavity	III	Negative	No	-	3000391601	30003916	plasma	30005545P01	2021-04-16	1389	5556	0.000193	0.0193	26	0.000229	33.1646	60	27	14	TD2205	TRUE	T0 - Pre-operative	T0 Pre-op
47	Oral Cavity	III	Negative	No	-	3000397201	30003972	plasma	30005545P01	2021-04-25	3953	15812	6.58e-11	6.58e-09	0	1.48e-05	-1.42234	60	27	0	TD2205	FALSE	T2 - Post-operative (3 to 7 days)	T2 Post-op
47	Oral Cavity	III	Negative	No	-	3000408601	30004086	plasma	30005545P01	2021-05-07	2891	11564	4.23e-13	4.23e-11	0	1.09e-05	-1.28838	60	27	0	TD2205	FALSE	T3 - Before Adjuvant Therapy	T3 BAT
47	Oral Cavity	III	Negative	No	-	3000452201	30004522	plasma	30005545P01	2021-06-22	2974	11896	6.53e-09	6.53e-07	0	2.93e-05	-0.900043	60	27	0	TD2205	FALSE	T4 - Follow-up	T4 FU
47	Oral Cavity	III	Negative	No	-	3000715501	30007155	plasma	30005545P01	2021-11-18	2600	10400	1.66e-08	1.66e-06	1	2.31e-05	-0.541801	58	26	0	TD2336	FALSE	T5 - Follow-up	T5 FU
47	Oral Cavity	III	Negative	No	-	3000782101	30007821	plasma	30005545P01	2022-01-13	1850	7400	1.01e-05	0.00101	2	3.14e-05	-0.28945	58	26	1	TD2336	FALSE	T6 - Follow-up	T6 FU
47	Oral Cavity	III	Negative	No	-	3000876101	30008761	plasma	30005545P01	2022-02-24	1925	7700	9.71e-06	0.000971	2	2.48e-05	-0.423027	58	26	0	TD2336	FALSE	T7 - Follow-up	T7 FU
47	Oral Cavity	III	Negative	No	-	3001006301	30010063	plasma	30005545P01	2022-05-10	1375	5500	2.84e-05	0.00284	4	7.79e-05	-0.00802566	60	27	1	TD2425	FALSE	T8 - Follow-up	T8 FU
48	Laryngeal	IVb	Negative	No	-	3001075301	30010753	plasma	30010753P01	2022-06-24	610	2440	0.0113406	1.13406	1193	0.0114018	2958.22	48	43	43	INXR251499	TRUE	T0 - Pre-operative	T0 Pre-op
48	Laryngeal	IVb	Negative	No	-	3001075401	30010754	plasma	30010753P01	2022-06-29	5000	20000	0.000224	0.0224	191	0.000254	235.887	48	43	25	INXR251499	TRUE	T2 - Post-operative	T2 Post-op
48	Laryngeal	IVb	Negative	No	-	3001136201	30011362	plasma	30010753P01	2022-07-14	2730	10920	0.0005	0.05	230	0.000561	264.999	48	43	25	INXR251499	TRUE	T3 - Before Adjuvant Therapy	T3 BAT
48	Laryngeal	IVb	Negative	No	-	3001169501	30011695	plasma	30010753P01	2022-07-27	2260	9040	0.000711	0.0711	270	0.000776	335.892	48	43	30	INXR251499	TRUE	T4 - Before Adjuvant Therapy	T4 BAT
48	Laryngeal	IVb	Negative	No	-	3001396001	30013960	plasma	30010753P01	2022-11-10	1490	5960	2.06e-16	2.06e-14	0	1.05e-05	-1.24615	48	43	0	INXR251499	FALSE	T5 - Post Adjuvant Therapy	T5 PAT
49	Laryngeal	II	Negative	No	-	3001169601	30011696	plasma	30011696P01	2022-07-29	3250	13000	2.2e-05	0.0022	13	4.01e-05	12.014	49	47	10	INXR251499	TRUE	T0 - Pre-operative	T0 Pre-op
49	Laryngeal	II	Negative	No	-	3001189002	30011890	plasma	30011696P01	2022-08-05	5000	20000	4.07e-10	4.07e-08	0	2.52e-05	-1.70348	49	47	0	INXR261492	FALSE	T2 - Post-operative	T2 Post-op
49	Laryngeal	II	Negative	No	-	3001643101	30016431	plasma	30011696P01	2023-03-16	2000	8000	8.54e-20	8.54e-18	0	2.7e-05	-1.62272	49	47	0	INXR261492	FALSE	T3	T3
49	Laryngeal	II	Negative	No	-	23A0535101	23A05351	plasma	30011696P01	2023-09-14	4999	19996	6.83234e-12	6.83234e-10	0	1.08556e-05	-2.9647	49	47	0	INXR24OCT2306	FALSE	T4 - Follow-up	T4 FU
49	Laryngeal	II	Negative	No	-	24A0170301	24A01703	plasma	30011696P01	2024-04-25	2825	11300	1.36083e-18	1.36083e-16	0	1.14537e-05	-2.29712	49	47	0	INXR14MAY2403	FALSE	T5 - Follow-up	T5 FU
50	Laryngeal	III	Negative	Yes	Local	30001715	30001715	plasma	HNO-8140838	2020-05-22	4979	19916	0.0033882	0.33882	2998	0.00345413	1865.66	48	46	46	TD1960	TRUE	T0 - Pre-operative	T0 Pre-op
50	Laryngeal	III	Negative	Yes	Local	30001732	30001732	plasma	HNO-8140838	2020-05-28	4984	19936	1.71e-10	1.71e-08	0	8.05e-06	-1.1861	48	46	0	TD1960	FALSE	T2 - Post-operative (3 to 7 days)	T2 Post-op
50	Laryngeal	III	Negative	Yes	Local	30001766	30001766	plasma	HNO-8140838	2020-06-12	4984	19936	1.59e-08	1.59e-06	0	1.59e-05	-1.727	48	46	0	TD1960	FALSE	T3 - Before Adjuvant Therapy	T3 BAT
50	Laryngeal	III	Negative	Yes	Local	30002000	30002000	plasma	HNO-8140838	2020-08-20	3232	12928	6.57e-07	6.57e-05	0	1.66e-05	-0.222179	48	46	1	TD1960	FALSE	T4 - Post Adjuvant Therapy	T4 PAT
50	Laryngeal	III	Negative	Yes	Local	30002476	30002476	plasma	HNO-8140838	2020-10-01	2728	10912	6.3e-05	0.0063	33	8.39e-05	52.0501	48	46	21	TD1960	TRUE	T5 - Follow-up	T5 FU
50	Laryngeal	III	Negative	Yes	Local	3000313601	30003136	plasma	HNO-8140838	2021-01-21	2725	10900	0.0189857	1.89857	9505	0.0191405	4949.68	48	46	46	TD2000	TRUE	T6 - Follow-up	T6 FU
51	Oral Cavity	III	Negative	Yes	Distant	3000445301	30004453	plasma	30005556P01	2021-06-16	2525	10100	0.000148	0.0148	36	0.00017	54.6103	37	25	14	TD2205	TRUE	T0 - Pre-operative	T0 Pre-op
51	Oral Cavity	III	Negative	Yes	Distant	3000449801	30004498	plasma	30005556P01	2021-06-21	5012	20048	1.62e-09	1.62e-07	0	1.35e-05	-1.68362	37	25	0	TD2205	FALSE	T2 - Post-operative (3 to 7 days)	T2 Post-op
51	Oral Cavity	III	Negative	Yes	Distant	3000749001	30007490	plasma	30005556P01	2021-12-07	3350	13400	0.000122	0.0122	39	0.00014	62.8308	37	25	17	TD2328	TRUE	T4 - Post Adjuvant Therapy	T4 PAT
52	Hypopharyngeal	IVb	Negative	Yes	Distant	3000514901	30005149	plasma	30007348P01	2021-07-27	1450	5800	0.00109766	0.109766	290	0.00111056	498.789	48	47	43	TD2328	TRUE	T0 - Pre-operative	T0 Pre-op
52	Hypopharyngeal	IVb	Negative	Yes	Distant	3000519701	30005197	plasma	30007348P01	2021-08-02	3550	14200	0.000918	0.0918	588	0.00096	708.874	48	47	44	TD2328	TRUE	T2 - Post-operative (3 to 7 days)	T2 Post-op
52	Hypopharyngeal	IVb	Negative	Yes	Distant	3000741001	30007410	plasma	30007348P01	2021-12-02	4250	17000	6.28e-07	6.28e-05	0	2.56e-05	-1.79219	48	47	0	TD2328	FALSE	T4 - Post Adjuvant Therapy	T4 PAT
52	Hypopharyngeal	IVb	Negative	Yes	Distant	3000782301	30007823	plasma	30007348P01	2022-01-13	1125	4500	2.03e-13	2.03e-11	0	1.97e-05	-1.05875	48	47	0	TD2328	FALSE	T5 - Follow-up	T5 FU
52	Hypopharyngeal	IVb	Negative	Yes	Distant	3000876201	30008762	plasma	30007348P01	2022-02-24	550	2200	2.87e-17	2.87e-15	0	1.86e-05	-1.19263	48	47	0	TD2328	FALSE	T6 - Follow-up	T6 FU
52	Hypopharyngeal	IVb	Negative	Yes	Distant	3000951901	30009519	plasma	30007348P01	2022-04-14	475	1900	2.15e-25	2.15e-23	0	3.64e-05	-0.438684	48	47	0	TD2425	FALSE	T7 - Follow-up	T7 FU
52	Hypopharyngeal	IVb	Negative	Yes	Distant	3001169701	30011697	plasma	30007348P01	2022-07-28	3825	15300	1.24e-11	1.24e-09	0	2.37e-05	-2.02819	48	47	0	INX0939	FALSE	T8 - Follow-up	T8 FU
52	Hypopharyngeal	IVb	Negative	Yes	Distant	3001355901	30013559	plasma	30007348P01	2022-10-27	1450	5800	0.000959	0.0959	250	0.00100363	496.212	48	47	43	INX0939	TRUE	T9 - Follow-up	T9 FU
52	Hypopharyngeal	IVb	Negative	Yes	Distant	3001507801	30015078	plasma	30007348P01	2022-12-22	3991	15964	0.0703581	7.03581	51654	0.0713346	5220.95	48	46	39	INX1018	TRUE	TR0	TR0
68	Oral Cavity	I	Negative	No	-	3000551701	30005517	plasma	30007349P01	2021-08-18	4325	17300	1.15e-13	1.15e-11	0	5.69e-06	-1.12461	38	18	0	TD2336	FALSE	T0 - Pre-operative	T0 Pre-op
68	Oral Cavity	I	Negative	No	-	3000592401	30005924	plasma	30007349P01	2021-08-26	5016	20064	3.67e-11	3.67e-09	0	1.03e-05	-1.1056	38	18	0	TD2336	FALSE	T2 - Post-operative (3 to 7 days)	T2 Post-op
68	Oral Cavity	I	Negative	No	-	3000649101	30006491	plasma	30007349P01	2021-09-29	3050	12200	1.99e-17	1.99e-15	0	9.4e-06	-0.977406	38	18	0	TD2336	FALSE	T3 Follow-up	T3 FU
68	Oral Cavity	I	Negative	No	-	3000720401	30007204	plasma	30007349P01	2021-11-25	2550	10200	1.26e-18	1.26e-16	0	7.8e-06	-0.845518	38	18	0	TD2336	FALSE	T4 - Follow-up	T4 FU
68	Oral Cavity	I	Negative	No	-	3000809801	30008098	plasma	30007349P01	2022-02-03	2175	8700	7.31e-20	7.31e-18	0	1e-05	-0.783329	38	18	0	TD2336	FALSE	T5 - Follow-up	T5 FU
68	Oral Cavity	I	Negative	No	-	3001067601	30010676	plasma	30007349P01	2022-06-23	2600	10400	5.9e-09	5.9e-07	0	2.36e-05	-0.857878	39	18	0	TD2475	FALSE	T6 - Follow-up	T6 FU
68	Oral Cavity	I	Negative	No	-	3001220001	30012200	plasma	30007349P01	2022-08-11	1675	6700	4.37e-22	4.37e-20	0	1.1e-05	-0.590658	39	18	0	INX0939	FALSE	T7 - Follow-up	T7 FU
53	Oral Cavity	III	Negative	Yes	Regional	3001067701	30010677	plasma	30010677P01	2022-06-22	2310	9240	0.000548	0.0548	230	0.000616	437.901	48	47	42	INXR249829	TRUE	T0 - Pre-operative	T0 Pre-op
53	Oral Cavity	III	Negative	Yes	Regional	3001075601	30010756	plasma	30010677P01	2022-06-27	4480	17920	2.01e-07	2.01e-05	0	1.01e-05	-2.59087	48	47	0	INXR249829	FALSE	T2 - Post-operative	T2 Post-op
53	Oral Cavity	III	Negative	Yes	Regional	3001119201	30011192	plasma	30010677P01	2022-07-07	2840	11360	1.13e-12	1.13e-10	0	9.05e-06	-2.21688	48	47	0	INXR249829	FALSE	T3	T3
53	Oral Cavity	III	Negative	Yes	Regional	3001304401	30013044	plasma	30010677P01	2022-09-26	2480	9920	1.18e-07	1.18e-05	3	2.3e-05	-0.838105	48	47	2	INXR249829	FALSE	TR0 - Pre-op Rec	TR0 Pre-op Rec
53	Oral Cavity	III	Negative	Yes	Regional	3001328301	30013283	plasma	30010677P01	2022-10-13	2520	10080	9.36e-10	9.36e-08	0	1.22e-05	-2.00215	48	47	0	INXR249829	FALSE	TR2 - Post-op	TR2 Post-op
54	Laryngeal	III	Negative	No	-	3000253101	30002531	plasma	HNO-8919320_30003037P01	2020-10-09	1550	6200	1.68e-05	0.00168	5	3.34e-05	0.920239	48	47	3	TD2000	TRUE	T0 - Pre-operative	T0 Pre-op
54	Laryngeal	III	Negative	No	-	3000254901	30002549	plasma	HNO-8919320_30003037P01	2020-10-14	5006	20024	1.43e-10	1.43e-08	0	1.4e-05	-2.64657	48	46	0	TD2000	FALSE	T2 - Post-operative (3 to 7 days)	T2 Post-op
54	Laryngeal	III	Negative	No	-	3000266101	30002661	plasma	HNO-8919320_30003037P01	2020-10-30	4200	16800	8.53e-09	8.53e-07	0	1.61e-05	-2.43794	48	47	0	TD2000	FALSE	T3 - Before Adjuvant Therapy	T3 BAT
54	Laryngeal	III	Negative	No	-	3000268101	30002681	plasma	HNO-8919320_30003037P01	2020-11-03	5024	20096	4.43e-09	4.43e-07	0	1.6e-05	-2.41293	48	47	0	TD2000	FALSE	T3 - Before Adjuvant Therapy	T3 BAT
54	Laryngeal	III	Negative	No	-	3000277501	30002775	plasma	HNO-8919320_30003037P01	2020-11-18	3650	14600	9.98e-08	9.98e-06	0	1.37e-05	-2.27446	48	47	0	TD2000	FALSE	T3 - Before Adjuvant Therapy	T3 BAT
54	Laryngeal	III	Negative	No	-	3000298501	30002985	plasma	HNO-8919320_30003037P01	2020-12-29	1300	5200	1.42e-24	1.42e-22	0	1.36e-05	-1.19674	48	47	0	TD2000	FALSE	T4 - During Adjuvant Therapy	T4 DAT
54	Laryngeal	III	Negative	No	-	3000418601	30004186	plasma	HNO-8919320_30003037P01	2021-05-20	1925	7700	2.62e-20	2.62e-18	0	1.05e-05	-1.7009	48	47	0	TD2053	FALSE	T5 - Follow-up	T5 FU
54	Laryngeal	III	Negative	No	-	3000445401	30004454	plasma	HNO-8919320_30003037P01	2021-06-17	5001	20004	1.11e-12	1.11e-10	0	1.25e-05	-2.42243	48	47	0	TD2058	FALSE	T6 - Follow-up	T6 FU
54	Laryngeal	III	Negative	No	-	3000598301	30005983	plasma	HNO-8919320_30003037P01	2021-09-02	4275	17100	9e-14	9e-12	0	1.22e-05	-2.88941	48	47	0	TD2206	FALSE	T7 - Follow-up	T7 FU
54	Laryngeal	III	Negative	No	-	3000716001	30007160	plasma	HNO-8919320_30003037P01	2021-11-18	3025	12100	5.68e-11	5.68e-09	0	1e-05	-2.19137	47	47	0	TD2337	FALSE	T8 - Follow-up	T8 FU
54	Laryngeal	III	Negative	No	-	3000798601	30007986	plasma	HNO-8919320_30003037P01	2022-01-20	3500	14000	1.26e-09	1.26e-07	0	1.09e-05	-2.45431	47	47	0	TD2337	FALSE	T9 - Follow-up	T9 FU
54	Laryngeal	III	Negative	No	-	3001006401	30010064	plasma	HNO-8919320_30003037P01	2022-05-12	3050	12200	3.93e-14	3.93e-12	0	2.8e-05	-2.00387	48	47	0	TD2425	FALSE	T10 - Follow-up	T10 FU
54	Laryngeal	III	Negative	No	-	24A0043001_pl	24A0043001_pl	plasma	HNO-8919320_30003037P01	2022-09-22	2550	10200	1.83993e-09	1.83993e-07	1	1.39824e-05	-1.45282	48	47	0	INXR14MAY2403	FALSE	T11 - Follow-up	T11 FU
55	Oral Cavity	III	Negative	Yes	Local	3000245501	30002455	plasma	HNO-9077359_30002658_pfp	2020-09-29	1959	7836	0.00236149	0.236149	204	0.00236606	284.525	20	11	11	TD2000	TRUE	T0 - Pre-operative	T0 Pre-op
55	Oral Cavity	III	Negative	Yes	Local	3000249401	30002494	plasma	HNO-9077359_30002658_pfp	2020-10-02	5013	20052	3.77e-06	0.000377	1	2.44e-05	0.0266272	20	11	1	TD2000	FALSE	T2 - Post-operative (3 to 7 days)	T2 Post-op
55	Oral Cavity	III	Negative	Yes	Local	3000253801	30002538	plasma	HNO-9077359_30002658_pfp	2020-10-12	3989	15956	6.93e-06	0.000693	1	2.66e-05	-0.385667	20	11	0	TD2000	FALSE	T3 - Before Adjuvant Therapy	T3 BAT
55	Oral Cavity	III	Negative	Yes	Local	3000258701	30002587	plasma	HNO-9077359_30002658_pfp	2020-10-20	2142	8568	0.000777	0.0777	74	0.000785	164.66	20	11	11	TD2000	TRUE	T3 - Before Adjuvant Therapy	T3 BAT
55	Oral Cavity	III	Negative	Yes	Local	3000302101	30003021	plasma	HNO-9077359_30002658_pfp	2021-01-06	2819	11276	4.54e-57	4.54e-55	0	1.7e-05	-0.531212	20	11	0	TD2000	FALSE	T4 - Post Adjuvant Therapy	T4 PAT
55	Oral Cavity	III	Negative	Yes	Local	3000317601	30003176	plasma	HNO-9077359_30002658_pfp	2021-02-04	2175	8700	0.000321	0.0321	31	0.000349	60.0695	20	11	9	TD2000	TRUE	T5 - Follow-up	T5 FU
55	Oral Cavity	III	Negative	Yes	Local	3000354101	30003541	plasma	HNO-9077359_30002658_pfp	2021-03-08	1771	7084	0.00245714	0.245715	193	0.00244961	291.222	20	11	11	TD2000	TRUE	TR0 - Pre-op Recurrence	TR0 Pre-op Rec.
55	Oral Cavity	III	Negative	Yes	Local	3000356201	30003562	plasma	HNO-9077359_30002658_pfp	2021-03-11	4452	17808	3.73e-06	0.000373	1	2.19e-05	-0.370504	20	11	0	TD2000	FALSE	TR2	TR2
55	Oral Cavity	III	Negative	Yes	Local	3000406001	30004060	plasma	HNO-9077359_30002658_pfp	2021-05-06	1175	4700	0.000771	0.0771	40	0.000789	86.0533	20	11	11	TD2053	TRUE	TR3 - Follow-up	TR3 FU
55	Oral Cavity	III	Negative	Yes	Local	3000445501	30004455	plasma	HNO-9077359_30002658_pfp	2021-06-17	2950	11800	0.0425255	4.25255	5522	0.0425161	1690.96	20	11	11	TD2058	TRUE	TR4 - Follow-up	TR4 FU
56	Laryngeal	II	Negative	No	-	3000642301	30006423	plasma	30006423P02	2021-09-24	1325	5300	4.46e-10	4.46e-08	2	4.66e-05	-1.2514	48	48	0	TD2475	FALSE	T0 - Pre-operative	T0 Pre-op
56	Laryngeal	II	Negative	No	-	3000657901	30006579	plasma	30006423P02	2021-10-04	4200	16800	7.93e-06	0.000793	4	4.96e-05	-1.17651	48	48	1	TD2475	FALSE	T2 - Post-operative (3 to 7 days)	T2 Post-op
56	Laryngeal	II	Negative	No	-	3000662901	30006629	plasma	30006423P02	2021-10-10	2325	9300	1.04e-06	0.000104	0	3.56e-05	-1.8256	48	48	0	TD2475	FALSE	T3 - Pre Discharge	T3 PD
56	Laryngeal	II	Negative	No	-	3000684701	30006847	plasma	30006423P02	2021-10-27	3025	12100	4.21e-09	4.21e-07	0	2.86e-05	-2.17822	48	48	0	TD2475	FALSE	T4 - Follow-up	T4 FU
56	Laryngeal	II	Negative	No	-	3000716401	30007164	plasma	30006423P02	2021-11-19	3325	13300	5.22e-09	5.22e-07	0	3.6e-05	-2.32204	48	48	0	TD2475	FALSE	T5 - Follow-up	T5 FU
57	Oropharyngeal	IVb	Negative	Yes	Distant	3000313701	30003137	plasma	30004082P01	2021-01-22	1085	4340	0.00871228	0.871228	1431	0.00871974	2304.4	50	38	38	TD2053	TRUE	T0 - Pre-operative	T0 Pre-op
57	Oropharyngeal	IVb	Negative	Yes	Distant	3000314201	30003142	plasma	30004082P01	2021-01-28	5026	20104	4.46e-05	0.00446	41	7.71e-05	73.1301	50	38	19	TD2053	TRUE	T2 - Post-operative (3 to 7 days)	T2 Post-op
57	Oropharyngeal	IVb	Negative	Yes	Distant	3000332901	30003329	plasma	30004082P01	2021-02-11	4075	16300	0.00018	0.018	106	0.0002	198.411	50	38	33	TD2053	TRUE	T3 - Before Adjuvant Therapy	T3 BAT
57	Oropharyngeal	IVb	Negative	Yes	Distant	3000350601	30003506	plasma	30004082P01	2021-03-02	2475	9900	0.00048	0.048	176	0.000495	353.128	50	38	34	TD2053	TRUE	T3 - Before Adjuvant Therapy	T3 BAT
57	Oropharyngeal	IVb	Negative	Yes	Distant	3000445701	30004457	plasma	30004082P01	2021-06-17	5032	20128	0.00364411	0.364411	2780	0.00365574	1582.2	50	38	38	TD2089	TRUE	T4 - Post Adjuvant Therapy	T4 PAT
57	Oropharyngeal	IVb	Negative	Yes	Distant	3000498401	30004984	plasma	30004082P01	2021-07-15	1175	4700	0.010098	1.0098	1804	0.010125	2687.28	50	38	38	TD2205	TRUE	T5 - Follow-up	T5 FU
57	Oropharyngeal	IVb	Negative	Yes	Distant	3000530501	30005305	plasma	30004082P01	2021-08-05	1850	7400	0.00523082	0.523082	1461	0.00525786	1720.43	50	38	38	TD2205	TRUE	T6 - Follow-up	T6 FU
57	Oropharyngeal	IVb	Negative	Yes	Distant	3000669301	30006693	plasma	30004082P01	2021-10-14	3950	15800	0.0332954	3.32954	19977	0.0334124	3788.68	50	38	35	TD2205	TRUE	T7 - Follow-up	T7 FU
57	Oropharyngeal	IVb	Negative	Yes	Distant	3000715301	30007153	plasma	30004082P01	2021-11-18	2572	10288	0.0710923	7.10923	27781	0.0708343	6124.16	50	38	34	TD2206	TRUE	TR0	TR0
57	Oropharyngeal	IVb	Negative	Yes	Distant	3000782801	30007828	plasma	30004082P01	2022-01-13	1875	7500	0.184308	18.4308	52522	0.182631	10164.4	50	38	34	TD2336	TRUE	TR1 - During Therapy	TR1 During Therapy
58	Oropharyngeal	IVb	Negative	No	-	3000741201	30007412	plasma	30007412P01	2021-12-03	3600	14400	0.0035898	0.35898	2356	0.00365237	1864.22	48	46	45	TD2476	TRUE	T0 - Pre-operative	T0 Pre-op
58	Oropharyngeal	IVb	Negative	No	-	3000741301	30007413	plasma	30007412P01	2021-12-06	5038	20152	4.64e-10	4.64e-08	0	1.29e-05	-2.7062	48	46	0	TD2476	FALSE	T2 - Post-operative (3 to 7 days)	T2 Post-op
58	Oropharyngeal	IVb	Negative	No	-	3000766601	30007666	plasma	30007412P01	2021-12-20	2450	9800	2.83e-09	2.83e-07	1	1.86e-05	-1.14561	48	46	0	TD2476	FALSE	T3 - Before Adjuvant Therapy	T3 BAT
58	Oropharyngeal	IVb	Negative	No	-	3000925701	30009257	plasma	30007412P01	2022-04-01	1225	4900	1.11e-18	1.11e-16	0	1.66e-05	-1.12955	48	46	0	TD2476	FALSE	T4 - Post Adjuvant Therapy	T4 PAT
59	Oropharyngeal	III	Negative	No	-	3000163901	30001639	plasma	HNO-9595734-30001811	2020-04-30	2294	9176	0.000139	0.0139	66	0.000162	109.008	48	47	27	TD1938	TRUE	T0 - Pre-operative	T0 Pre-op
59	Oropharyngeal	III	Negative	No	-	3000167801	30001678	plasma	HNO-9595734-30001811	2020-05-11	4889	19556	2.63e-09	2.63e-07	0	1.34e-05	-2.81065	48	48	0	TD1938	FALSE	T2 - Post-operative (3 to 7 days)	T2 Post-op
59	Oropharyngeal	III	Negative	No	-	30001722	30001722	plasma	HNO-9595734-30001811	2020-05-26	4975	19900	2.68e-07	2.68e-05	0	1.53e-05	-2.56142	48	48	0	TD1960	FALSE	T3 - Before Adjuvant Therapy	T3 BAT
59	Oropharyngeal	III	Negative	No	-	30002016	30002016	plasma	HNO-9595734-30001811	2020-08-27	3408	13632	3.22e-11	3.22e-09	0	1.4e-05	-2.61271	48	48	0	TD1960	FALSE	T4 - Post Adjuvant Therapy	T4 PAT
59	Oropharyngeal	III	Negative	No	-	30002647	30002647	plasma	HNO-9595734-30001811	2020-10-29	4411	17644	1.28e-11	1.28e-09	0	1.46e-05	-2.8759	48	48	0	TD1960	FALSE	T5 - Follow-up	T5 FU
59	Oropharyngeal	III	Negative	No	-	3000305701	30003057	plasma	HNO-9595734-30001811	2021-01-14	5004	20016	5.11e-13	5.11e-11	0	1.3e-05	-3.02448	48	48	0	TD1973	FALSE	T6 - Follow-up	T6 FU
59	Oropharyngeal	III	Negative	No	-	3000343901	30003439	plasma	HNO-9595734-30001811	2021-02-25	3850	15400	6.92e-12	6.92e-10	0	1.59e-05	-2.68654	48	48	0	TD2000	FALSE	T7 - Follow-up	T7 FU
59	Oropharyngeal	III	Negative	No	-	3000418801	30004188	plasma	HNO-9595734-30001811	2021-05-20	2500	10000	1.75e-07	1.75e-05	0	2.37e-05	-1.60044	48	48	0	TD2053	FALSE	T8 - Follow-up	T8 FU
59	Oropharyngeal	III	Negative	No	-	3000487701	30004877	plasma	HNO-9595734-30001811	2021-07-08	3675	14700	4.46e-12	4.46e-10	0	1.51e-05	-2.71783	48	48	0	TD2206	FALSE	T9 - Follow-up	T9 FU
59	Oropharyngeal	III	Negative	No	-	3000515101	30005151	plasma	HNO-9595734-30001811	2021-07-27	5004	20016	1.02e-09	1.02e-07	0	1.7e-05	-3.09017	48	48	0	TD2206	FALSE	T10 - Follow-up	T10 FU
59	Oropharyngeal	III	Negative	No	-	3000669501	30006695	plasma	HNO-9595734-30001811	2021-10-14	2350	9400	5.54e-06	0.000554	2	2.43e-05	-1.13905	48	48	0	TD2206	FALSE	T11 - Follow-up	T11 FU
59	Oropharyngeal	III	Negative	No	-	3000708801	30007088	plasma	HNO-9595734-30001811	2021-11-11	3825	15300	6.03e-12	6.03e-10	0	9.65e-06	-2.74207	47	47	0	TD2336	FALSE	T12 - Follow-up	T12 FU
59	Oropharyngeal	III	Negative	No	-	3000816201	30008162	plasma	HNO-9595734-30001811	2022-02-10	3700	14800	3.63e-12	3.63e-10	0	1.27e-05	-2.64818	47	47	0	TD2336	FALSE	T13 - Follow-up	T13 FU
59	Oropharyngeal	III	Negative	No	-	3001018102	30010181	plasma	HNO-9595734-30001811	2022-05-19	5000	20000	1.17e-07	1.17e-05	0	2.53e-06	-1.54469	48	32	0	INX0947	FALSE	T14 - Follow-up	T14 FU
60	Hypopharyngeal	III	Negative	No	-	3000240301	30002403	plasma	HNO-9635804_30002659	2020-09-18	982	3928	0.00975681	0.975681	1681	0.0102863	2933.85	48	44	44	TD1973	TRUE	T0 - Pre-Operative	T0 Pre-op
60	Hypopharyngeal	III	Negative	No	-	3000243401	30002434	plasma	HNO-9635804_30002659	2020-09-25	3618	14472	7.32e-07	7.32e-05	0	2.61e-05	-1.41844	48	43	0	TD1973	FALSE	T2 - Post-operative (3 to 7 days)	T2 Post-op
60	Hypopharyngeal	III	Negative	No	-	3000254801	30002548	plasma	HNO-9635804_30002659	2020-10-14	5023	20092	5.12e-12	5.12e-10	0	1.41e-05	-2.50606	48	44	0	TD1973	FALSE	T3 - Before Adjuvant Therapy	T3 BAT
60	Hypopharyngeal	III	Negative	No	-	3000266201	30002662	plasma	HNO-9635804_30002659	2020-10-30	1968	7872	7.37e-08	7.37e-06	0	2.12e-05	-1.51825	48	44	0	TD1973	FALSE	T3 - Before Adjuvant Therapy	T3 BAT
60	Hypopharyngeal	III	Negative	No	-	3000287801	30002878	plasma	HNO-9635804_30002659	2020-12-03	2620	10480	1.54e-07	1.54e-05	1	2.29e-05	-1.05688	48	44	0	TD1973	FALSE	T4 - During Adjuvant Therapy	T4 DAT
60	Hypopharyngeal	III	Negative	No	-	3000350501	30003505	plasma	HNO-9635804_30002659	2021-03-02	3517	14068	2.29e-07	2.29e-05	0	2.86e-05	-1.94336	48	44	0	TD2000	FALSE	T5 - Follow-up	T5 FU
60	Hypopharyngeal	III	Negative	No	-	3000390301	30003903	plasma	HNO-9635804_30002659	2021-04-13	4100	16400	1.75e-11	1.75e-09	0	2.16e-05	-2.45053	48	44	0	TD2053	FALSE	T6 - Follow-up	T6 FU
60	Hypopharyngeal	III	Negative	No	-	3000445801	30004458	plasma	HNO-9635804_30002659	2021-06-15	1625	6500	1.1e-07	1.1e-05	0	2.19e-05	-1.26763	48	44	0	TD2058	FALSE	T7 - Follow-up	T7 FU
60	Hypopharyngeal	III	Negative	No	-	3000515601	30005156	plasma	HNO-9635804_30002659	2021-07-29	2775	11100	1.58e-12	1.58e-10	0	2.28e-05	-2.08499	48	44	0	TD2206	FALSE	T8 - Follow-up	T8 FU
60	Hypopharyngeal	III	Negative	No	-	3000894301	30008943	plasma	HNO-9635804_30002659	2022-03-10	1250	5000	2.53e-16	2.53e-14	0	1.54e-05	-1.03653	46	42	0	TD2337	FALSE	T9 - Follow-up	T9 FU
60	Hypopharyngeal	III	Negative	No	-	24A0042901_pl	24A0042901_pl	plasma	HNO-9635804_30002659	2022-06-09	3775	15100	9.23752e-13	9.23752e-11	0	2.21892e-05	-2.40455	48	44	0	INXR14MAY2403	FALSE	T10 - Follow-up	T10 FU
61	Laryngeal	III	Negative	No	-	3000430601	30004306	plasma	30005554P01	2021-06-04	1450	5800	0.0013629	0.13629	103	0.00143713	178.499	17	13	12	TD2206	TRUE	T0 - Pre-operative	T0 Pre-op
61	Laryngeal	III	Negative	No	-	3000445901	30004459	plasma	30005554P01	2021-06-13	1400	5600	0.000357	0.0357	25	0.000444	50.4102	17	13	9	TD2206	TRUE	T0_b (Pre-operative)	T0b Pre-op
61	Laryngeal	III	Negative	No	-	3000449901	30004499	plasma	30005554P01	2021-06-21	5027	20108	4e-06	0.0004	2	4.14e-05	-0.236577	17	13	0	TD2206	FALSE	T2 - Post-operative (3 to 7 days)	T2 Post-op
61	Laryngeal	III	Negative	No	-	3000459101	30004591	plasma	30005554P01	2021-06-28	5040	20160	6.02e-13	6.02e-11	0	3.41e-05	-0.89962	17	13	0	TD2206	FALSE	T3 - Before Adjuvant Therapy	T3 BAT
61	Laryngeal	III	Negative	No	-	3000717801	30007178	plasma	30005554P01	2021-11-23	2525	10100	1.06e-21	1.06e-19	0	2.8e-05	-0.586898	17	13	0	TD2328	FALSE	T4 - Post Adjuvant Therapy	T4 PAT
61	Laryngeal	III	Negative	No	-	3000974502	30009745	plasma	30005554P01	2022-04-28	1450	5800	4.26e-63	4.26e-61	0	6.24e-05	-0.363832	17	13	0	TD2425	FALSE	T5 - Follow-up	T5 FU
61	Laryngeal	III	Negative	No	-	3001319802	30013198	plasma	30005554P01	2022-09-29	1175	4700	2.55e-28	2.55e-26	0	3.8e-05	-0.306903	17	13	0	INX0939	FALSE	T6 - Follow-up	T6 FU
61	Laryngeal	III	Negative	No	-	3001549301	30015493	plasma	30005554P01	2023-01-26	2289	9156	5.03e-14	5.03e-12	0	2.88e-05	-0.536758	17	13	0	INX1018	FALSE	T7 - Follow-up	T7 FU
61	Laryngeal	III	Negative	No	-	23A0625001	23A06250	plasma	30005554P01	2023-04-27	2500	10000	6.09615e-20	6.09615e-18	0	2.79462e-05	-0.587089	17	13	0	INXR18DEC2307_INXR19DEC2301	FALSE	T8 - Follow-up	T8 FU
62	Laryngeal	IVa	Negative	No	-	3000273601	30002736	plasma	HNO-9751415_30003040P01	2020-11-13	2600	10400	0.00950854	0.950854	4643	0.00957091	3680.43	48	47	47	TD2000	TRUE	T0 - Pre-operative	T0 Pre-op
62	Laryngeal	IVa	Negative	No	-	3000278501	30002785	plasma	HNO-9751415_30003040P01	2020-11-20	5001	20004	6.84e-07	6.84e-05	0	1.39e-05	-2.1281	48	47	0	TD2000	FALSE	T2 - Post-operative (3 to 7 days)	T2 Post-op
62	Laryngeal	IVa	Negative	No	-	3000283001	30002830	plasma	HNO-9751415_30003040P01	2020-11-30	5001	20004	6.39e-08	6.39e-06	0	1.59e-05	-1.30394	48	47	0	TD2000	FALSE	T3	T3
62	Laryngeal	IVa	Negative	No	-	3000378601	30003786	plasma	HNO-9751415_30003040P01	2021-04-01	1791	7164	3.06e-18	3.06e-16	0	1.21e-05	-1.58367	48	47	0	TD2000	FALSE	T4 - Post Adjuvant Therapy	T4 PAT
62	Laryngeal	IVa	Negative	No	-	3000406101	30004061	plasma	HNO-9751415_30003040P01	2021-05-06	2875	11500	1.62e-15	1.62e-13	0	8.76e-06	-2.26142	48	47	0	TD2053	FALSE	T5 - Follow-up	T5 FU
62	Laryngeal	IVa	Negative	No	-	3000446001	30004460	plasma	HNO-9751415_30003040P01	2021-06-17	2025	8100	1.49e-23	1.49e-21	0	9.98e-06	-1.77845	48	47	0	TD2058	FALSE	T6 - Follow-up	T6 FU
62	Laryngeal	IVa	Negative	No	-	3000498501	30004985	plasma	HNO-9751415_30003040P01	2021-07-15	2550	10200	1.98e-19	1.98e-17	0	8.71e-06	-2.1134	48	47	0	TD2206	FALSE	T7 - Follow-up	T7 FU
62	Laryngeal	IVa	Negative	No	-	3000592501	30005925	plasma	HNO-9751415_30003040P01	2021-08-26	1700	6800	5.52e-19	5.52e-17	0	8.54e-06	-1.50242	48	47	0	TD2206	FALSE	T8 - Follow-up	T8 FU
62	Laryngeal	IVa	Negative	No	-	3000669601	30006696	plasma	HNO-9751415_30003040P01	2021-10-14	1425	5700	1.14e-24	1.14e-22	0	9e-06	-1.30316	48	47	0	TD2206	FALSE	T9 - Follow-up	T9 FU
62	Laryngeal	IVa	Negative	No	-	3000768701	30007687	plasma	HNO-9751415_30003040P01	2021-12-23	3650	14600	1.33e-08	1.33e-06	0	1.16e-05	-2.26017	48	47	0	TD2336	FALSE	T10 - Follow-up	T10 FU
62	Laryngeal	IVa	Negative	No	-	3000894401	30008944	plasma	HNO-9751415_30003040P01	2022-03-10	1725	6900	8.73e-07	8.73e-05	0	7.81e-06	-1.27516	48	47	0	TD2336	FALSE	T11 - Follow-up	T11 FU
62	Laryngeal	IVa	Negative	No	-	3001006502	30010065	plasma	HNO-9751415_30003040P01	2022-05-10	1850	7400	1.48e-17	1.48e-15	0	6.97e-06	-1.60535	48	46	0	INX0947	FALSE	T12 - Follow-up	T12 FU
62	Laryngeal	IVa	Negative	No	-	3001067802	30010678	plasma	HNO-9751415_30003040P01	2022-06-23	3550	14200	1.35e-12	1.35e-10	0	6.97e-06	-2.57578	48	47	0	INX0947	FALSE	T13 - Follow-up	T13 FU
62	Laryngeal	IVa	Negative	No	-	3001401301	30014013	plasma	HNO-9751415_30003040P01	2022-11-17	1450	5800	2.97e-14	2.97e-12	0	8.9e-06	-1.25762	48	47	0	INX0947	FALSE	T14 - Follow-up	T14 FU
63	Laryngeal	III	Negative	No	-	3000706801	30007068	plasma	30007068P02	2021-11-09	600	2400	0.00412459	0.412459	417	0.0041768	962.787	49	42	40	TD2425	TRUE	T0 - Pre-operative	T0 Pre-op
63	Laryngeal	III	Negative	No	-	3000715101	30007151	plasma	30007068P02	2021-11-16	2675	10700	7.78e-12	7.78e-10	0	3.34e-05	-1.80733	49	42	0	TD2425	FALSE	T2 - Post-operative (3 to 7 days)	T2 Post-op
63	Laryngeal	III	Negative	No	-	3000763601	30007636	plasma	30007068P02	2021-12-14	1125	4500	3.7e-19	3.7e-17	0	3.06e-05	-0.94037	49	42	0	TD2425	FALSE	T3 - Before Adjuvant Therapy	T3 BAT
63	Laryngeal	III	Negative	No	-	3000876301	30008763	plasma	30007068P02	2022-02-24	550	2200	8.3e-21	8.3e-19	0	2.97e-05	-0.454202	49	42	0	TD2425	FALSE	T4 - Post Adjuvant Therapy	T4 PAT
63	Laryngeal	III	Negative	No	-	3000951801	30009518	plasma	30007068P02	2022-04-14	900	3600	2.64e-20	2.64e-18	0	3.17e-05	-0.752852	49	42	0	TD2425	FALSE	T5 - Follow-up	T5 FU
63	Laryngeal	III	Negative	No	-	3001034501	30010345	plasma	30007068P02	2022-06-02	1050	4200	7.91e-17	7.91e-15	0	3.59e-05	-0.886789	49	42	0	TD2425	FALSE	T6 - Follow-up	T6 FU
63	Laryngeal	III	Negative	No	-	3001258301	30012583	plasma	30007068P02	2022-09-01	1675	6700	8.22e-06	0.000822	2	2.97e-05	-0.924184	49	41	0	INX0939	FALSE	T7 - Follow-up	T7 FU
63	Laryngeal	III	Negative	No	-	3001433101	30014331	plasma	30007068P02	2022-12-01	789	3156	6.42e-14	6.42e-12	0	2.94e-05	-0.684686	49	42	0	INX1018	FALSE	T8 - Follow-up	T8 FU
63	Laryngeal	III	Negative	No	-	3001549401	30015494	plasma	30007068P02	2023-01-26	706	2824	3.29e-09	3.29e-07	0	3.74e-05	-0.664525	49	42	0	INX1018	FALSE	T9 - Follow-up	T9 FU
63	Laryngeal	III	Negative	No	-	23A0625101	23A06251	plasma	30007068P02	2023-04-27	1725	6900	3.11511e-09	3.11511e-07	0	1.54099e-05	-1.3281	49	42	0	INXR14DEC2301_INXR18DEC2301	FALSE	T10 - Follow-up	T10 FU
63	Laryngeal	III	Negative	No	-	23A0387501	23A03875	plasma	30007068P02	2023-08-03	900	3600	1.83947e-15	1.83947e-13	0	8.5387e-06	-0.750509	49	42	0	INXR14DEC2301_INXR18DEC2301	FALSE	T11 - Follow-up	T11 FU
SECONDARY analysis
Anonymized patient ID	Anatomical Site	Stage	HPV status	Recurrence	Recurrence Type	sample_id	accession_id	sample_type	panel_id	date	input	total input	eVAF	%eVAF	mutant_molecules	mean_VAF	Score	total_variants	all_pass_variants	n_positive_variants	run_id	ctDNA_detected	Timepoint	TP
4	Renal Cell Carcinoma	I	-	No	-	3000271302	30002713	plasma	30003039P01	2020-11-10	2650	10600	5.99e-17	5.99e-15	0	2.07e-05	-2.2869	52	42	0	TD2058	FALSE	T0 - Pre-operative	T0 Pre-op
4	Renal Cell Carcinoma	I	-	No	-	3000275102	30002751	plasma	30003039P01	2020-11-16	5074	20296	1.68e-10	1.68e-08	0	2.15e-05	-2.71977	52	42	0	TD2058	FALSE	T2 - Post-operative (3 to 7 days)	T2 Post-op
4	Renal Cell Carcinoma	I	-	No	-	3000279302	30002793	plasma	30003039P01	2020-11-23	5018	20072	2.3e-09	2.3e-07	0	2.17e-05	-2.76364	52	42	0	TD2058	FALSE	T3	T3
4	Renal Cell Carcinoma	I	-	No	-	3000296502	30002965	plasma	30003039P01	2020-12-18	4200	16800	1.04e-12	1.04e-10	0	2.2e-05	-2.66549	52	42	0	TD2058	FALSE	T3 - During Adjuvant Therapy	T3 DAT
4	Renal Cell Carcinoma	I	-	No	-	3000343702	30003437	plasma	30003039P01	2021-02-24	5010	20040	1.94e-07	1.94e-05	0	2.3e-05	-2.40691	52	42	0	TD2058	FALSE	T4 - Post Adjuvant Therapy	T4 PAT
4	Renal Cell Carcinoma	I	-	No	-	3000436302	30004363	plasma	30003039P01	2021-06-10	2025	8100	2.14e-30	2.14e-28	0	2.1e-05	-1.71552	52	42	0	TD2058	FALSE	T5 - Follow-up	T5 FU
4	Renal Cell Carcinoma	I	-	No	-	3000514502	30005145	plasma	30003039P01	2021-07-26	3925	15700	6.14e-13	6.14e-11	0	2.53e-05	-2.56703	52	42	0	TD2206	FALSE	T6 - Follow-up	T6 FU
4	Renal Cell Carcinoma	I	-	No	-	3000642102	30006421	plasma	30003039P01	2021-09-27	3064	12256	6.42e-15	6.42e-13	0	2.17e-05	-2.50199	52	42	0	TD2206	FALSE	T7 - Follow-up	T7 FU
4	Renal Cell Carcinoma	I	-	No	-	3000983302	30009833	plasma	30003039P01	2022-05-02	2950	11800	3.45e-12	3.45e-10	0	2.49e-05	-2.37072	52	42	0	TD2424	FALSE	T8 - Follow-up	T8 FU
12	Lung	Distant Metastasis	-	Yes	Distant	3000158802	30001588	plasma	30004087P01	2020-04-17	4850	19400	0.0002	0.02	156	0.000235	148.743	49	41	33	TD2058	TRUE	T0 - Pre-operative	T0 Pre-op
12	Lung	Distant Metastasis	-	Yes	Distant	3000163701	30001637	plasma	30004087P01	2020-04-24	4967	19868	3.26e-06	0.000326	3	2.94e-05	-0.332308	49	41	2	TD2058	FALSE	T2 - Post-operative (3 to 7 days)	T2 Post-op
12	Lung	Distant Metastasis	-	Yes	Distant	3000164202	30001642	plasma	30004087P01	2020-05-04	5017	20068	9.33e-06	0.000933	8	3.24e-05	5.04709	49	41	6	TD2058	TRUE	T2 - Post-operative (3 to 7 days)	T2 Post-op
12	Lung	Distant Metastasis	-	Yes	Distant	3000171701	30001717	plasma	30004087P01	2020-05-22	4988	19952	4.2e-05	0.0042	30	8.49e-05	34.4933	49	41	16	TD2058	TRUE	T3 - Before Adjuvant Therapy	T3 BAT
12	Lung	Distant Metastasis	-	Yes	Distant	3000302201	30003022	plasma	30004087P01	2021-01-07	4996	19984	0.0130909	1.30909	10714	0.0133731	3097.74	49	41	40	TD2058	TRUE	T4 - Post Adjuvant Therapy	T4 PAT
16	Laryngeal - DxBx	IVa	Negative	No	-	3000314102	30003141	plasma	30003141P01	2021-01-27	3700	14800	0.00644179	0.644179	3075	0.00714097	1415.28	48	34	31	INX0947	TRUE	T0 - Pre-operative	T0 Pre-op
16	Laryngeal - DxBx	IVa	Negative	No	-	3000316902	30003169	plasma	30003141P01	2021-02-02	5068	20272	5.99e-07	5.99e-05	0	5.01e-06	-1.31759	48	30	0	INX0947	FALSE	T2 - Post-operative	T2 Post-op
16	Laryngeal - DxBx	IVa	Negative	No	-	3000332702	30003327	plasma	30003141P01	2021-02-11	4997	19988	2.17e-07	2.17e-05	0	1.18e-05	-2.13403	48	43	0	INX0947	FALSE	T3 - Before Adjuvant Therapy	T3 BAT
16	Laryngeal - DxBx	IVa	Negative	No	-	3000506802	30005068	plasma	30003141P01	2021-07-22	2925	11700	2.9e-10	2.9e-08	0	1.06e-05	-2.18358	48	46	0	INX0947	FALSE	T4 - Post Adjuvant Therapy	T4 PAT
16	Laryngeal - DxBx	IVa	Negative	No	-	3000694302	30006943	plasma	30003141P01	2021-11-04	2475	9900	3.17e-08	3.17e-06	2	1.04e-05	-1.41168	48	47	0	INX0947	FALSE	T5 - Follow-up	T5 FU
16	Laryngeal - DxBx	IVa	Negative	No	-	3000781602	30007816	plasma	30003141P01	2022-01-13	1500	6000	3.1e-15	3.1e-13	0	9.19e-06	-1.3731	48	47	0	INX0947	FALSE	T6 - Follow-up	T6 FU
16	Laryngeal - DxBx	IVa	Negative	No	-	3000894002	30008940	plasma	30003141P01	2022-03-10	1500	6000	3.77e-15	3.77e-13	0	1.05e-05	-1.36419	48	47	0	INX0947	FALSE	T7 - Follow-up	T7 FU
16	Laryngeal - DxBx	IVa	Negative	No	-	3001118502	30011185	plasma	30003141P01	2022-07-07	1200	4800	9.94e-17	9.94e-15	0	6.01e-06	-1.10672	48	47	0	INX0947	FALSE	T8 - Follow-up	T8 FU
16	Laryngeal - DxBx	IVa	Negative	No	-	3001345301	30013453	plasma	30003141P01	2022-10-20	1100	4400	1.49e-21	1.49e-19	0	4.97e-06	-0.253477	48	47	0	INX0947	FALSE	T9 - Follow-up	T9 FU
16	Laryngeal - DxBx	IVa	Negative	No	-	3001536902	30015369	plasma	30003141P01	2023-01-19	1610	6440	7.5e-16	7.5e-14	0	1.87e-05	-1.38037	48	47	0	INX1018	FALSE	T10 - Follow-up	T10 FU
43	Oral Cavity	I	Negative	Yes	Locoregional	3000177302	30001773	plasma	HNO-7574719_30002660	2020-06-16	3002	12008	4.89e-06	0.000489	2	2.14e-05	-0.892447	52	35	0	TD1973	FALSE	T0 - Pre-operative	T0 Pre-op
43	Oral Cavity	I	Negative	Yes	Locoregional	3000178602	30001786	plasma	HNO-7574719_30002660	2020-06-22	4386	17544	1e-18	1e-16	0	1.09e-05	-2.39784	52	35	0	TD1973	FALSE	T2 - Post-operative (3 to 7 days)	T2 Post-op
43	Oral Cavity	I	Negative	Yes	Locoregional	3000181602	30001816	plasma	HNO-7574719_30002660	2020-07-06	4968	19872	1.67e-16	1.67e-14	0	9.32e-06	-2.34596	52	35	0	TD1973	FALSE	T3	T3
43	Oral Cavity	I	Negative	Yes	Locoregional	3000185402	30001854	plasma	HNO-7574719_30002660	2020-07-21	5001	20004	1.58e-17	1.58e-15	0	9.58e-06	-2.42954	52	35	0	TD1973	FALSE	T3 - Pre Discharge	T3 PD
43	Oral Cavity	I	Negative	Yes	Locoregional	3000207002	30002070	plasma	HNO-7574719_30002660	2020-09-03	3888	15552	1.54e-16	1.54e-14	0	9.55e-06	-2.16983	52	35	0	TD1973	FALSE	T4 - Before Adjuvant Therapy	T4 BAT
43	Oral Cavity	I	Negative	Yes	Locoregional	3000247502	30002475	plasma	HNO-7574719_30002660	2020-09-30	4965	19860	1.6e-13	1.6e-11	0	1.18e-05	-2.32232	52	35	0	TD1973	FALSE	T5 - Follow-up	T5 FU
46	Second Oral Cavity Primary	I	Negative	No	-	3000278402	30002784	plasma	30003041P02	2020-11-20	4964	19856	1.54e-06	0.000154	0	7.81e-06	-0.950631	49	23	0	INX0947	FALSE	T0 - Pre-operative	T0 Pre-op
46	Second Oral Cavity Primary	I	Negative	No	-	3000280802	30002808	plasma	30003041P02	2020-11-26	4986	19944	7.56e-10	7.56e-08	0	1.31e-05	-2.40884	49	42	0	INX0947	FALSE	T2 - Post-operative	T2 Post-op
46	Second Oral Cavity Primary	I	Negative	No	-	3000288602	30002886	plasma	30003041P02	2020-12-07	3400	13600	1.16e-06	0.000116	1	3.19e-05	-1.05885	49	42	0	INX0947	FALSE	T3 - Before Adjuvant Therapy	T3 BAT
46	Second Oral Cavity Primary	I	Negative	No	-	3000405802	30004058	plasma	30003041P02	2021-05-06	1825	7300	1.01e-08	1.01e-06	1	1.97e-05	-0.998312	49	42	0	INX0947	FALSE	T4 - Post Adjuvant Therapy	T4 PAT
46	Second Oral Cavity Primary	I	Negative	No	-	3000445202	30004452	plasma	30003041P02	2021-06-17	1500	6000	6.02e-13	6.02e-11	0	1.59e-05	-1.23981	49	42	0	INX0947	FALSE	T5 - Follow-up	T5 FU
46	Second Oral Cavity Primary	I	Negative	No	-	3000592302	30005923	plasma	30003041P02	2021-08-26	600	2400	5.5e-23	5.5e-21	0	1.64e-05	-0.49907	49	42	0	INX0947	FALSE	T6 - Follow-up	T6 FU
46	Second Oral Cavity Primary	I	Negative	No	-	3000675802	30006758	plasma	30003041P02	2021-10-21	800	3200	5.98e-20	5.98e-18	0	1.47e-05	-0.949797	49	42	0	INX0947	FALSE	T7 - Follow-up	T7 FU
46	Second Oral Cavity Primary	I	Negative	No	-	3000816102	30008161	plasma	30003041P02	2022-02-08	925	3700	2.94e-13	2.94e-11	1	2.71e-05	-1.08562	49	42	0	INX0947	FALSE	T8 - Follow-up	T8 FU
46	Second Oral Cavity Primary	I	Negative	No	-	3000906102	30009061	plasma	30003041P02	2022-03-17	850	3400	8.19e-05	0.00819	14	0.000132	8.32066	49	42	7	INX0947	TRUE	T9 - Follow-up	T9 FU
46	Second Oral Cavity Primary	I	Negative	No	-	3000930602	30009306	plasma	30003041P02	2022-04-05	1025	4100	9.86e-09	9.86e-07	0	2.09e-05	-1.31884	49	42	0	INX0947	FALSE	TR0 - Pre-op Rec	TR0 Pre-op Rec
46	Second Oral Cavity Primary	I	Negative	No	-	3000948302	30009483	plasma	30003041P02	2022-04-08	2475	9900	3.29e-12	3.29e-10	0	1.31e-05	-1.82885	49	42	0	INX0947	FALSE	TR2 - Post-op	TR2 Post-op
46	Second Oral Cavity Primary	I	Negative	No	-	3001119002	30011190	plasma	30003041P02	2022-07-07	650	2600	1.15e-23	1.15e-21	0	1.41e-05	-0.538273	49	42	0	INX0947	FALSE	TR3 - Follow-up	TR3 FU
46	Second Oral Cavity Primary	I	Negative	No	-	3001219901	30012199	plasma	30003041P02	2022-08-11	650	2600	1.48e-24	1.48e-22	0	1.59e-05	-0.537748	49	42	0	INX0947	FALSE	TR4 - Follow-up	TR4 FU
46	Second Oral Cavity Primary	I	Negative	No	-	3001300801	30013008	plasma	30003041P02	2022-09-22	1450	5800	2.94e-16	2.94e-14	0	1.71e-05	-1.20117	49	42	0	INX0947	FALSE	TR5 - Follow-up	TR5 FU
46	Second Oral Cavity Primary	I	Negative	No	-	3001593002	30015930	plasma	30003041P02	2023-02-23	973	3892	1.82e-19	1.82e-17	0	2.16e-05	-0.818094	49	42	0	INX1018	FALSE	TR6 - Follow-up	TR6 FU
57	Hypopharyngeal	IVb	Negative	Yes	Distant	3000313702	30003137	plasma	30004083P01	2021-01-22	1425	5700	0.000282	0.0282	71	0.000306	125.828	48	44	31	TD2058	TRUE	T0 - Pre-operative	T0 Pre-op
57	Hypopharyngeal	IVb	Negative	Yes	Distant	3000314202	30003142	plasma	30004083P01	2021-01-28	5016	20064	1.11e-13	1.11e-11	0	1.33e-05	-2.95205	48	44	0	TD2058	FALSE	T2 - Post-operative (3 to 7 days)	T2 Post-op
57	Hypopharyngeal	IVb	Negative	Yes	Distant	3000332902	30003329	plasma	30004083P01	2021-02-11	3775	15100	1.32e-08	1.32e-06	0	1.57e-05	-2.23126	48	44	0	TD2058	FALSE	T3 - Before Adjuvant Therapy	T3 BAT
57	Hypopharyngeal	IVb	Negative	Yes	Distant	3000350602	30003506	plasma	30004083P01	2021-03-02	2575	10300	3.86e-14	3.86e-12	0	1.39e-05	-2.05166	48	44	0	TD2058	FALSE	T3 - Before Adjuvant Therapy	T3 BAT
57	Hypopharyngeal	IVb	Negative	Yes	Distant	3000445702	30004457	plasma	30004083P01	2021-06-17	5031	20124	5.06e-11	5.06e-09	0	1.72e-05	-2.80128	48	44	0	TD2089	FALSE	T4 - Post Adjuvant Therapy	T4 PAT
57	Hypopharyngeal	IVb	Negative	Yes	Distant	3000530502	30005305	plasma	30004083P01	2021-08-05	1691	6764	4.74e-17	4.74e-15	0	1.32e-05	-1.45016	48	44	0	TD2206	FALSE	T6 - Follow-up	T6 FU
57	Hypopharyngeal	IVb	Negative	Yes	Distant	3000669302	30006693	plasma	30004083P01	2021-10-14	2478	9912	4.4e-15	4.4e-13	0	1.21e-05	-1.98704	48	44	0	TD2206	FALSE	T7 - Follow-up	T7 FU
57	Hypopharyngeal	IVb	Negative	Yes	Distant	3000715302	30007153	plasma	30004083P01	2021-11-18	586	2344	4.71e-17	4.71e-15	0	7.99e-06	-0.618401	47	43	0	TD2336	FALSE	TR0	TR0
57	Hypopharyngeal	IVb	Negative	Yes	Distant	3000782802	30007828	plasma	30004083P01	2022-01-13	4700	18800	5.63e-13	5.63e-11	0	1e-05	-2.97601	48	44	0	TD2336	FALSE	TR1 - During Therapy	TR1 During Therapy
61	Laryngeal - DxBx	III	Negative	No	-	3000430602	30004306	plasma	30005554P02	2021-06-04	1950	7800	0.000935	0.0935	254	0.00103005	470.954	56	35	34	TD2425	TRUE	T0 - Pre-operative	T0 Pre-op
61	Laryngeal - DxBx	III	Negative	No	-	3000445902	30004459	plasma	30005554P02	2021-06-13	1600	6400	0.000331	0.0331	69	0.000405	121.695	56	33	25	TD2425	TRUE	T0-b (pre-op)	T0-b pre-op
61	Laryngeal - DxBx	III	Negative	No	-	3000449902	30004499	plasma	30005554P02	2021-06-21	5007	20028	5.95e-10	5.95e-08	0	3.89e-05	-2.14173	56	35	0	TD2425	FALSE	T2 - Post-operative (3 to 7 days)	T2 Post-op
61	Laryngeal - DxBx	III	Negative	No	-	3000459102	30004591	plasma	30005554P02	2021-06-28	5009	20036	6.73e-08	6.73e-06	0	3.84e-05	-1.95865	56	35	0	TD2425	FALSE	T3 - Before Adjuvant Therapy	T3 BAT
61	Laryngeal - DxBx	III	Negative	No	-	3000717802	30007178	plasma	30005554P02	2021-11-23	2125	8500	4.5e-11	4.5e-09	0	4.81e-05	-1.37108	56	35	0	TD2425	FALSE	T4 - Post Adjuvant Therapy	T4 PAT
61	Laryngeal - DxBx	III	Negative	No	-	3000974501	30009745	plasma	30005554P02	2022-04-28	1325	5300	8.33e-14	8.33e-12	0	4.9e-05	-0.965619	56	35	0	TD2425	FALSE	T5 - Follow-up	T5 FU
61	Laryngeal - DxBx	III	Negative	No	-	3001319801	30013198	plasma	30005554P02	2022-09-29	1175	4700	1.7e-15	1.7e-13	0	1.4e-05	-0.824153	56	35	0	INX0939	FALSE	T6 - Follow-up	T6 FU
61	Laryngeal - DxBx	III	Negative	No	-	3001549302	30015493	plasma	30005554P02	2023-01-26	3296	13184	1.39e-08	1.39e-06	0	3.11e-05	-1.53986	56	35	0	INX1018	FALSE	T7 - Follow-up	T7 FU
61	Laryngeal - DxBx	III	Negative	No	-	23A0625002	23A06250	plasma	30005554P02	2023-04-27	1750	7000	3.15584e-16	3.15584e-14	0	1.89789e-05	-1.18904	56	35	0	INXR14DEC2301_INXR18DEC2301	FALSE	T8 - Follow-up	T8 FU

## Sheet: File 4
Anonymized patient ID	Anatomical Site	sample_id	accession_id	sample_type	panel_id	date	input	total input	eVAF	%eVAF	mutant_molecules	mean_VAF	Score	total_variants	all_pass_variants	n_positive_variants	run_id	ctDNA_detected	Timepoint	TP
1	Oral Cavity	3000657603_s	30006576	saliva_supernatant	30007984P01	2021-10-01	5000	20000	0.000342	0.0342	103	0.000374	164.813	53	16	16	TD2474	TRUE	T0 - Pre-operative	T0 Pre-op
1	Oral Cavity	3000658203_s	30006582	saliva_supernatant	30007984P01	2021-10-07	5000	20000	1.47e-10	1.47e-08	0	2.3e-05	-0.977094	53	16	0	TD2474	FALSE	T2 - Post-operative (3 to 7 days)	T2 Post-op
3	Oropharyngeal	3000369003_sm	30003690	saliva_mouthwash	30005544P01	2021-03-25	5047	20188	0.00219587	0.219587	2017	0.00232636	1569.25	48	46	46	TD2476	TRUE	T0 - Pre-operative	T0 Pre-op
3	Oropharyngeal	3000378403_sm	30003784	saliva_mouthwash	30005544P01	2021-04-05	5071	20284	5.03e-05	0.00503	42	0.000108	41.4011	48	45	16	TD2476	TRUE	T2 - Post-operative (3 to 7 days)	T2 Post-op
4	Laryngeal	3000271303_sp	30002713	saliva_pellet	HNO-1421021_30003038P01	2020-11-10	1860	7440	1e-05	0.001	2	0.00011	73.8487	48	47	25	TD2337	TRUE	T0 - Pre-operative	T0 Pre-op
4	Laryngeal	3000271304_s	30002713	saliva_supernatant	HNO-1421021_30003038P01	2020-11-10	2700	10800	0.0126161	1.26161	6399	0.0126506	4368.66	48	47	47	TD2337	TRUE	T0 - Pre-operative	T0 Pre-op
4	Laryngeal	3000275103_s	30002751	saliva_supernatant	HNO-1421021_30003038P01	2020-11-16	1030	4120	2.26e-05	0.00226	4	9.77e-05	42.6005	48	46	20	TD2337	TRUE	T2 - Post-operative (3 to 7 days)	T2 Post-op
6	Hypopharyngeal	3000424303_s	30004243	saliva_supernatant	30005551P01	2021-05-28	3537	14148	2.67e-06	0.000267	0	2.37e-05	-1.16524	48	30	0	TD2476	FALSE	T0 - Pre-operative	T0 Pre-op
6	Hypopharyngeal	3000425903_s	30004259	saliva_supernatant	30005551P01	2021-06-02	4030	16120	2.46e-09	2.46e-07	0	2.47e-05	-2.31323	48	42	0	TD2476	FALSE	T2 - Post-operative (3 to 7 days)	T2 Post-op
10	Hypopharyngeal	3000286903_s	30002869	saliva_supernatant	30004065P01	2020-12-04	5000	20000	0.00975466	0.975466	6447	0.0099204	2000.59	52	34	34	TD2474	TRUE	T0 - Pre-operative	T0 Pre-op
10	Hypopharyngeal	3000296603_s	30002966	saliva_supernatant	30004065P01	2020-12-21	833	3332	1.48e-07	1.48e-05	1	5.28e-05	-0.071022	52	38	1	TD2474	FALSE	T3 - Before Adjuvant Therapy	T3 BAT
11	Oral Cavity	3000706603_s	30007066	saliva_supernatant	30007066P02	2021-11-05	5080	20320	0.0026108	0.26108	371	0.0027731	244.547	43	7	7	TD2476	TRUE	T0 - Pre-operative	T0 Pre-op
11	Oral Cavity	3000708603_s	30007086	saliva_supernatant	30007066P02	2021-11-11	5050	20200	6.53e-07	6.53e-05	0	4.14e-05	-0.299156	43	7	0	TD2476	FALSE	T2 - Post-operative (3 to 7 days)	T2 Post-op
15	Oropharyngeal	3000408803_s	30004088	saliva_supernatant	30005548P01	2021-05-07	820	3280	0.0273025	2.73025	3036	0.0277007	5331.2	48	34	28	TD2474	TRUE	T0 - Pre-operative	T0 Pre-op
15	Oropharyngeal	3000412903_s	30004129	saliva_supernatant	30005548P01	2021-05-12	5072	20288	2.45e-08	2.45e-06	0	4.55e-05	-2.08891	48	36	0	TD2474	FALSE	T2 - Post-operative (3 to 7 days)	T2 Post-op
16	Laryngeal	3000314103_s	30003141	saliva_supernatant	30004085P01	2021-01-27	5033	20132	2.5e-05	0.0025	17	6.44e-05	11.2964	49	48	7	TD2474	TRUE	T0 - Pre-operative	T0 Pre-op
16	Laryngeal	3000316903_s	30003169	saliva_supernatant	30004085P01	2021-02-02	5000	20000	3.61e-07	3.61e-05	0	3.39e-05	-2.24809	49	49	0	TD2474	FALSE	T2 - Post-operative (3 to 7 days)	T2 Post-op
17	Oral Cavity	3000172103_s	30001721	saliva_supernatant	HNO-2389603	2020-05-26	510	2040	0.110207	11.0207	1571	0.108698	2992.33	40	7	7	TD2337	TRUE	T0 - Pre-operative	T0 Pre-op
17	Oral Cavity	3000173404_s	30001734	saliva_supernatant	HNO-2389603	2020-06-02	2000	8000	0.000632	0.0632	30	0.000602	37.1955	40	7	4	TD2337	TRUE	T2 - Post-operative (3 to 7 days)	T2 Post-op
17	Oral Cavity	3000173403_sp	30001734	saliva_pellet	HNO-2389603	2020-06-02	2000	8000	0.0018985	0.18985	90	0.00198216	73.1918	40	6	4	TD2337	TRUE	T2 - Post-operative (3 to 7 days)	T2 Post-op
19	Laryngeal	3000174203_s	30001742	saliva_supernatant	HNO-2639599	2020-06-04	2824	11296	0.00187016	0.187016	349	0.0023597	238.407	48	20	17	INX0954	TRUE	T0 - Pre-operative	T0 Pre-op
19	Laryngeal	3000175103_s	30001751	saliva_supernatant	HNO-2639599	2020-06-08	2824	11296	5.45e-07	5.45e-05	1	2.51e-05	-1.13059	48	42	0	INX0954	FALSE	T2 - Post-operative	T2 Post-op
67	Laryngeal	3000426003_s	30004260	saliva_supernatant	30005553P01	2021-06-01	5059	20236	6.01e-06	0.000601	3	6.49e-05	1.76464	56	36	1	TD2475	TRUE	T0 - Pre-operative	T0 Pre-op
67	Laryngeal	3000430403_s	30004304	saliva_supernatant	30005553P01	2021-06-04	3182	12728	5.27e-05	0.00527	70	0.000206	59.1133	56	39	17	TD2475	TRUE	T2 - Post-operative (3 to 7 days)	T2 Post-op
67	Laryngeal	3000899303_sm	30008993	saliva_mouthwash	30005553P01	2022-03-15	5008	20032	9.84e-06	0.000984	5	6.37e-05	0.00620636	56	39	1	TD2475	FALSE	TR1 - Pre-op	TR1 Pre-op
67	Laryngeal	3000906203_sm	30009062	saliva_mouthwash	30005553P01	2022-03-23	910	3640	2.29e-13	2.29e-11	0	3.89e-05	-0.728742	56	39	0	TD2475	FALSE	TR3 - Post-operative	TR3 Post-op
76	Oral Cavity	3000775203_sm	30007752	saliva_mouthwash	30007752P01	2021-12-29	5066	20264	0.0201012	2.01012	14434	0.0205243	3034.34	50	36	35	TD2474	TRUE	T0 - Pre-operative	T0 Pre-op
76	Oral Cavity	3000775303_sm	30007753	saliva_mouthwash	30007752P01	2022-01-03	5000	20000	3.92e-06	0.000392	2	3.21e-05	-1.12969	50	36	0	TD2474	FALSE	T2 - Post-operative (3 to 7 days)	T2 Post-op
20	Laryngeal	23A0446901_sm	23A04469	saliva_mouthwash	30009247P01	2022-03-29	1725	6900	8.28947e-22	8.28947e-20	0	2.30566e-05	-1.03083	52	31	0	INXR02OCT2302_INXR11OCT2302_rpt	FALSE	T0 - Pre-operative	T0 Pre-op
20	Laryngeal	23A0447201_sm	23A04472	saliva_mouthwash	30009247P01	2022-04-04	4999	19996	3.22182e-07	3.22182e-05	0	3.46047e-05	-1.2443	52	31	0	INXR02OCT2302_INXR11OCT2302_rpt	FALSE	T2 - Post-operative	T2 Post-op
21	Oral Cavity	3000357703_s	30003577	saliva_supernatant	30005539P01	2021-03-12	5000	20000	0.137321	13.7321	108569	0.144068	5490.21	48	40	39	TD2476	TRUE	T0 - Pre-operative	T0 Pre-op
21	Oral Cavity	3000361703_s	30003617	saliva_supernatant	30005539P01	2021-03-18	2943	11772	0.000349	0.0349	119	0.000378	194.639	48	39	30	TD2476	TRUE	T2 - Post-operative (3 to 7 days)	T2 Post-op
22	Oral Cavity	3000352303_s	30003523	saliva_supernatant	30005538P01	2021-03-04	5000	20000	0.000449	0.0449	227	0.000585	108.495	50	27	23	TD2474	TRUE	T0 - Pre-operative	T0 Pre-op
22	Oral Cavity	3000356103_s	30003561	saliva_supernatant	30005538P01	2021-03-11	5000	20000	0.00119764	0.119764	451	0.00135687	270.343	50	21	19	TD2474	TRUE	T2 - Post-operative (3 to 7 days)	T2 Post-op
23	Oral Cavity	23A0446501_s	23A04465	saliva_supernatant	30008458P01	2022-02-22	4998	19992	0.00492439	0.492439	3133	0.00527375	1625.02	44	32	32	INXR14DEC2301_INXR18DEC2301	TRUE	T0 - Pre-operative	T0 Pre-op
23	Oral Cavity	23A0446701_sm	23A04467	saliva_mouthwash	30008458P01	2022-02-25	4999	19996	1.45537e-05	0.00145537	12	3.5717e-05	10.6598	44	31	4	INXR14DEC2301_INXR18DEC2301	TRUE	T2 - Post-operative	T2 Post-op
25	Oral Cavity	3000598003_s	30005980	saliva_supernatant	30007341P01	2021-09-03	5000	20000	0.00821272	0.821272	7532	0.00843533	2937.99	48	46	46	TD2474	TRUE	T0 - Pre-operative	T0 Pre-op
26	Oral Cavity	23A0447701_sm	23A04477	saliva_mouthwash	30010671P01	2022-06-17	4998	19992	0.0039144	0.39144	3504	0.00397191	2054.37	48	45	45	INXR02OCT2302_INXR11OCT2302_rpt	TRUE	T0 - Pre-operative	T0 Pre-op
26	Oral Cavity	23A0447901_sm	23A04479	saliva_mouthwash	30010671P01	2022-06-23	5000	20000	1.06656e-06	0.000106656	1	2.19341e-05	0.0691824	48	44	2	INXR24OCT2306	FALSE	T2 - Post-operative	T2 Post-op
27	Laryngeal	3000163804_s	30001638	saliva_supernatant	HNO-3911446_30001808	2020-04-28	5002	20008	3.64e-06	0.000364	1	4.3e-05	-0.541318	50	21	0	INX0954	FALSE	T0 - Pre-operative	T0 Pre-op
27	Laryngeal	3000164104_s	30001641	saliva_supernatant	HNO-3911446_30001808	2020-05-06	1080	4320	4.91e-07	4.91e-05	0	4.23e-05	-0.642434	50	22	0	INX0954	FALSE	T2 - Post-operative	T2 Post-op
27	Laryngeal	3000164103_sp	30001641	saliva_pellet	HNO-3911446_30001808	2020-05-06	2824	11296	3.55e-11	3.55e-09	0	2.89e-05	-0.688304	50	22	0	INX0954	FALSE	T2 - Post-operative	T2 Post-op
66	Laryngeal	3000514703_s	30005147	saliva_supernatant	30007342P01	2021-07-27	5181	20724	0.000165	0.0165	143	0.000187	262.504	48	47	43	TD2476	TRUE	T0 - Pre-operative	T0 Pre-op
66	Laryngeal	3000519303_s	30005193	saliva_supernatant	30007342P01	2021-08-02	1640	6560	3.05e-06	0.000305	0	3.31e-05	-1.25487	48	47	0	TD2476	FALSE	T2 - Post-operative (3 to 7 days)	T2 Post-op
66	Laryngeal	3000768303_s	30007683	saliva_supernatant	30007342P01	2021-12-23	3537	14148	6.76e-08	6.76e-06	0	4.93e-06	-1.57853	48	38	0	TD2476	FALSE	TR0 - Pre-op Recurrence	TR0 Pre-op Rec.
66	Laryngeal	3000774903_sm	30007749	saliva_mouthwash	30007342P01	2022-01-03	120	480	2.03e-24	2.03e-22	0	2.39e-05	-0.106478	48	45	0	TD2476	FALSE	TR2	TR2
74	Oropharyngeal	23A0448201_sm	23A04482	saliva_mouthwash	30012424P01	2022-08-25	2100	8400	8.56001e-08	8.56001e-06	1	1.85175e-05	-1.12584	49	43	0	INXR02OCT2302_INXR11OCT2302_rpt	FALSE	T0 - Pre-operative	T0 Pre-op
73	Oropharyngeal	23A0449501_sm	23A04495	saliva_mouthwash	30008202P01	2022-02-15	5001	20004	0.000222395	0.0222395	185	0.000258553	279.162	48	45	43	INXR14DEC2301_INXR18DEC2301	TRUE	T0 - Pre-operative	T0 Pre-op
73	Oropharyngeal	23A0449601_sm	23A04496	saliva_mouthwash	30008202P01	2022-02-20	1900	7600	7.00584e-15	7.00584e-13	0	7.95906e-06	-1.61055	48	45	0	INXR14DEC2301_INXR18DEC2301	FALSE	T2 - Post-operative	T2 Post-op
28	Laryngeal	3000288503_s	30002885	saliva_supernatant	30004081P01	2020-12-08	3537	14148	2.28e-06	0.000228	0	2.27e-05	-0.960794	46	23	0	TD2476	FALSE	T0 - Pre-operative	T0 Pre-op
28	Laryngeal	3000291603_s	30002916	saliva_supernatant	30004081P01	2020-12-11	2550	10200	7.39e-08	7.39e-06	0	2.59e-05	-1.97005	46	39	0	TD2476	FALSE	T2 - Post-operative (3 to 7 days)	T2 Post-op
29	Laryngeal	3000519403_sm	30005194	saliva_mouthwash	30007344P01	2021-07-30	350	1400	0.0023036	0.23036	152	0.00232925	329.354	48	47	38	TD2474	TRUE	T0 - Pre-operative	T0 Pre-op
29	Laryngeal	3000530203_sm	30005302	saliva_mouthwash	30007344P01	2021-08-05	180	720	7.87e-29	7.87e-27	0	2.73e-05	-0.169081	48	48	0	TD2474	FALSE	T2 - Post-operative (3 to 7 days)	T2 Post-op
64	Oropharyngeal	3000846103_sm	30008461	saliva_mouthwash	30008461P01	2022-02-18	5000	20000	0.00203204	0.203204	1644	0.00220566	852.47	48	41	31	TD2475	TRUE	T0 - Pre-operative	T0 Pre-op
64	Oropharyngeal	3000877203_sm	30008772	saliva_mouthwash	30008461P01	2022-02-25	5000	20000	2.94e-06	0.000294	0	5.25e-05	-1.2399	48	41	1	TD2475	FALSE	T2 - Post-operative (3 to 7 days)	T2 Post-op
71	Oral Cavity	23A0447401_sm	23A04474	saliva_mouthwash	30010058P01	2022-04-29	2050	8200	0.00195413	0.195413	669	0.00200655	977.155	48	42	42	INXR02OCT2302_INXR11OCT2302_rpt	TRUE	T0-b (pre-op)	T0-b pre-op
71	Oral Cavity	23A0447501_sm	23A04475	saliva_mouthwash	30010058P01	2022-05-19	4999	19996	1.05352e-06	0.000105352	1	2.6727e-05	-0.975762	48	41	1	INXR24OCT2306	FALSE	T2 - Post-operative	T2 Post-op
31	Laryngeal	3000170303_sp	30001703	saliva_pellet	HNO-5407974-30001814	2020-05-19	5000	20000	4.91e-06	0.000491	3	3.19e-05	0.24261	47	45	2	TD2206	FALSE	T0 - Pre-operative	T0 Pre-op
31	Laryngeal	3000175203_sp	30001752	saliva_pellet	HNO-5407974-30001814	2020-06-08	5015	20060	2.47e-06	0.000247	1	3.56e-05	-1.15058	45	43	0	TD2337	FALSE	T3 - Before Adjuvant Therapy	T3 BAT
31	Laryngeal	3000170304_s	30001703	saliva_supernatant	HNO-5407974-30001814	2020-05-19	150	600	3.57e-107	3.57e-105	0	1.99e-05	-0.128907	46	44	0	TD2206	FALSE	T0 - Pre-operative	T0 Pre-op
31	Laryngeal	3000175204_s	30001752	saliva_supernatant	HNO-5407974-30001814	2020-06-08	0	0	1.11559e-11	1.11559e-09	0	1.35e-05	0	47	45	0	TD2337	FALSE	T3 - Before Adjuvant Therapy	T3 BAT
70	Oral Cavity	3000815703_sm	30008157	saliva_mouthwash	30008157P01	2022-02-08	5016	20064	0.0055113	0.55113	4665	0.00600409	1879.34	51	43	42	TD2475	TRUE	T0 - Pre-operative	T0 Pre-op
70	Oral Cavity	3000820403_sm	30008204	saliva_mouthwash	30008157P01	2022-02-11	5005	20020	6.89e-06	0.000689	3	5.24e-05	-0.117878	51	47	2	TD2475	FALSE	T2 - Post-operative (3 to 7 days)	T2 Post-op
32	Oral Cavity	3000184103_s	30001841	saliva_supernatant	HNO-5770296_30002653	2020-07-10	5082	20328	0.00138184	0.138184	1182	0.00149553	1026.05	51	43	43	TD2476	TRUE	T0 - Pre-operative	T0 Pre-op
32	Oral Cavity	3000184403_s	30001844	saliva_supernatant	HNO-5770296_30002653	2020-07-16	5000	20000	0.00338833	0.338833	2792	0.00367671	1365.93	51	42	38	TD2476	TRUE	T2 - Post-operative (3 to 7 days)	T2 Post-op
34	Hypopharyngeal	3000199603_s	30001996	saliva_supernatant	HNO-6138990_30003036P01_pfp	2020-08-18	5080	20320	1e-08	1e-06	0	2.33e-05	-2.64655	49	42	0	INX0954	FALSE	T0 - Pre-operative	T0 Pre-op
34	Hypopharyngeal	3000243303_sm	30002433	saliva_mouthwash	HNO-6138990_30003036P01_pfp	2020-09-25	5000	20000	2.69e-10	2.69e-08	0	1.78e-05	-2.63594	49	42	0	INX0954	FALSE	T3 - Before Adjuvant Therapy	T3 BAT
35	Laryngeal	3000335903_sm	30003359	saliva_mouthwash	30005537P01	2021-02-17	5054	20216	5.45e-06	0.000545	3	3.35e-05	-0.259641	45	37	1	TD2475	FALSE	T0 - Pre-operative	T0 Pre-op
35	Laryngeal	3000343803_sm	30003438	saliva_mouthwash	30005537P01	2021-02-24	5000	20000	1.76e-07	1.76e-05	0	2.61e-05	-0.651769	45	37	1	TD2475	FALSE	T2 - Post-operative (3 to 7 days)	T2 Post-op
69	Oropharyngeal	3000798303_s	30007983	saliva_supernatant	30007983P01	2022-01-21	200	800	0.0273759	2.73759	308	0.0293696	1717.34	49	28	25	TD2475	TRUE	T0 - Pre-operative	T0 Pre-op
69	Oropharyngeal	3000809503_sm	30008095	saliva_mouthwash	30007983P01	2022-01-31	180	720	0.00209888	0.209888	41	0.00231734	128.451	49	36	11	TD2475	TRUE	T2 - Post-operative (3 to 7 days)	T2 Post-op
37	Oral Cavity	3000649003_s	30006490	saliva_supernatant	30006490P02	2021-09-28	550	2200	0.0319789	3.19789	2229	0.0326876	5906.26	50	44	44	TD2475	TRUE	T0 - Pre-operative	T0 Pre-op
37	Oral Cavity	3000657803_s	30006578	saliva_supernatant	30006490P02	2021-10-04	1520	6080	1.02e-10	1.02e-08	0	2.64e-05	-1.36756	50	45	0	TD2475	FALSE	T2 - Post-operative (3 to 7 days)	T2 Post-op
38	Laryngeal	3000459003_s	30004590	saliva_supernatant	30007346P01	2021-06-29	5000	20000	5.47e-07	5.47e-05	0	3.86e-05	-0.987862	39	21	0	TD2476	FALSE	T0 - Pre-operative	T0 Pre-op
38	Laryngeal	3000487603_sm	30004876	saliva_mouthwash	30007346P01	2021-07-06	5000	20000	2.7e-06	0.00027	1	3.25e-05	-0.988555	39	21	0	TD2476	FALSE	T2 - Post-operative (3 to 7 days)	T2 Post-op
39	Hypopharyngeal	3000789003_s	30007890	saliva_supernatant	30007985P01	2022-01-14	5000	20000	0.000401	0.0401	305	0.000457	483.018	48	42	41	TD2475	TRUE	T0 - Pre-operative	T0 Pre-op
40	Oral Cavity	3000402803_s	30004028	saliva_supernatant	30005546P01	2021-05-03	2190	8760	0.000373	0.0373	60	0.000448	118.55	26	20	18	TD2476	TRUE	T0 - Pre-operative	T0 Pre-op
40	Oral Cavity	3000408403_sm	30004084	saliva_mouthwash	30005546P01	2021-05-07	5000	20000	1.33e-05	0.00133	3	4.56e-05	0.229851	26	20	1	TD2476	FALSE	T2 - Post-operative (3 to 7 days)	T2 Post-op
42	Oral Cavity	23A0448801_s	23A04488	saliva_supernatant	30007347P01	2021-07-30	1050	4200	0.0109153	1.09153	1554	0.0109756	2571.69	49	34	34	INXR14DEC2301_INXR18DEC2301	TRUE	T0 - Pre-operative	T0 Pre-op
42	Oral Cavity	23A0448901_s	23A04489	saliva_supernatant	30007347P01	2021-08-05	4994	19976	3.37568e-05	0.00337568	27	8.35399e-05	25.4811	49	35	14	INXR14DEC2301_INXR18DEC2301	TRUE	T2 - Post-operative	T2 Post-op
43	Oral Cavity	3000177303_sp	30001773	saliva_pellet	HNO-7574719_30002660	2020-06-16	5000	20000	0.0010382	0.10382	710	0.00108237	595.311	52	35	32	TD2206	TRUE	T0 - Pre-operative	T0 Pre-op
43	Oral Cavity	3000177304_s	30001773	saliva_supernatant	HNO-7574719_30002660	2020-06-16	5062	20248	0.0019097	0.19097	1344	0.00193801	653.325	52	35	25	TD2206	TRUE	T0 - Pre-operative	T0 Pre-op
45	Oropharyngeal	3000367303_s	30003673	saliva_supernatant	30005541P01	2021-03-23	1140	4560	0.00540252	0.540252	1024	0.00562303	1634.02	48	42	42	TD2476	TRUE	T0 - Pre-operative	T0 Pre-op
45	Oropharyngeal	3000371403_sm	30003714	saliva_mouthwash	30005541P01	2021-03-30	5000	20000	3.23e-06	0.000323	0	4.83e-05	-1.94943	48	43	0	TD2476	FALSE	T2 - Post-operative (3 to 7 days)	T2 Post-op
46	Oropharyngeal	3000278403_sp	30002784	saliva_pellet	HNO-7875109_30003041P01	2020-11-20	5023	20092	0.00175139	0.175139	1355	0.00226671	294.813	42	41	31	TD2337	TRUE	T0 - Pre-operative	T0 Pre-op
46	Oropharyngeal	3000280803_sp	30002808	saliva_pellet	HNO-7875109_30003041P01	2020-11-26	2000	8000	3.44e-09	3.44e-07	0	2.47e-05	-1.3783	47	44	0	TD2337	FALSE	T2 - Post-operative (3 to 7 days)	T2 Post-op
46	Oropharyngeal	3000278404_s	30002784	saliva_supernatant	HNO-7875109_30003041P01	2020-11-20	5002	20008	0.000608	0.0608	510	0.000639	676.111	47	46	45	TD2337	TRUE	T0 - Pre-operative	T0 Pre-op
46	Oropharyngeal	3000280804_s	30002808	saliva_supernatant	HNO-7875109_30003041P01	2020-11-26	5145	20580	4.57e-07	4.57e-05	0	2.25e-05	-2.45183	47	46	0	TD2337	FALSE	T2 - Post-operative (3 to 7 days)	T2 Post-op
46	Oropharyngeal	3000930603_sm	30009306	saliva_mouthwash	HNO-7875109_30003041P01	2022-04-05	1140	4560	1.77e-13	1.77e-11	0	2.4e-05	-1.06882	48	47	0	INX0954	FALSE	TR0 - Pre-op Rec	TR0 Pre-op Rec
46	Oropharyngeal	3000948303_sm	30009483	saliva_mouthwash	HNO-7875109_30003041P01	2022-04-08	4904	19616	2.06e-07	2.06e-05	0	3.48e-05	-2.3899	48	47	0	INX0954	FALSE	TR2 - Post-op	TR2 Post-op
47	Oral Cavity	3000391603_s	30003916	saliva_supernatant	30005545P01	2021-04-16	5013	20052	0.0101141	1.01141	2578	0.0104245	884.723	60	26	26	TD2476	TRUE	T0 - Pre-operative	T0 Pre-op
47	Oral Cavity	3000397203_s	30003972	saliva_supernatant	30005545P01	2021-04-25	5104	20416	6.06e-05	0.00606	29	0.000118	22.6367	60	26	11	TD2476	TRUE	T2 - Post-operative (3 to 7 days)	T2 Post-op
50	Laryngeal	3000171503_s	30001715	saliva_supernatant	HNO-8140838	2020-05-22	430	1720	0.00054	0.054	38	0.000601	55.5163	48	43	20	TD2476	TRUE	T0 - Pre-operative	T0 Pre-op
50	Laryngeal	3000173203_s	30001732	saliva_supernatant	HNO-8140838	2020-05-28	5000	20000	0.000736	0.0736	386	0.000958	262.22	48	31	29	TD2476	TRUE	T2 - Post-operative (3 to 7 days)	T2 Post-op
51	Oral Cavity	3000445303_s	30004453	saliva_supernatant	30005556P01	2021-06-16	810	3240	0.00146385	0.146385	120	0.00157853	311.746	37	25	23	TD2476	TRUE	T0 - Pre-operative	T0 Pre-op
51	Oral Cavity	3000449803_s	30004498	saliva_supernatant	30005556P01	2021-06-21	4968	19872	2.65e-06	0.000265	1	3.36e-05	-0.578453	37	25	0	TD2476	FALSE	T2 - Post-operative (3 to 7 days)	T2 Post-op
52	Hypopharyngeal	3000514903_s	30005149	saliva_supernatant	30007348P01	2021-07-27	3537	14148	6.67e-06	0.000667	0	2.69e-05	-0.461009	48	15	0	TD2476	FALSE	T0 - Pre-operative	T0 Pre-op
52	Hypopharyngeal	3000519703_s	30005197	saliva_supernatant	30007348P01	2021-08-02	220	880	5.4e-25	5.4e-23	0	2.99e-05	-0.186412	48	43	0	TD2476	FALSE	T2 - Post-operative (3 to 7 days)	T2 Post-op
68	Oral Cavity	3000551703_s	30005517	saliva_supernatant	30007349P01	2021-08-18	5000	20000	0.00157395	0.157395	561	0.00164246	514.876	39	18	18	TD2475	TRUE	T0 - Pre-operative	T0 Pre-op
68	Oral Cavity	3000592403_s	30005924	saliva_supernatant	30007349P01	2021-08-26	5041	20164	2.49e-06	0.000249	1	2.96e-05	-0.772168	39	18	0	TD2475	FALSE	T2 - Post-operative (3 to 7 days)	T2 Post-op
53	Oral Cavity	23A0448001_sm	23A04480	saliva_mouthwash	30010677P01	2022-06-22	4996	19984	0.012961	1.2961	12138	0.0137269	3623.69	48	47	47	INXR14DEC2301_INXR18DEC2301	TRUE	T0 - Pre-operative	T0 Pre-op
53	Oral Cavity	23A0448101_sm	23A04481	saliva_mouthwash	30010677P01	2022-06-27	4999	19996	8.00915e-06	0.000800915	6	3.90425e-05	2.25791	48	45	3	INXR14DEC2301_INXR18DEC2301	TRUE	T2 - Post-operative	T2 Post-op
54	Laryngeal	3000253103_s	30002531	saliva_supernatant	HNO-8919320_30003037P01	2020-10-09	5000	20000	0.00132159	0.132159	1223	0.00135581	1208.7	48	47	47	TD2476	TRUE	T0 - Pre-operative	T0 Pre-op
54	Laryngeal	3000254903_s	30002549	saliva_supernatant	HNO-8919320_30003037P01	2020-10-14	5000	20000	4.3e-08	4.3e-06	0	1.36e-05	-1.86143	48	47	0	TD2476	FALSE	T2 - Post-operative (3 to 7 days)	T2 Post-op
55	Oral Cavity	3000245504_s	30002455	saliva_supernatant	HNO-9077359_30002658_pfp	2020-09-29	5127	20508	0.000563	0.0563	113	0.000584	141.057	19	10	10	TD2206	TRUE	T0 - Pre-operative	T0 Pre-op
55	Oral Cavity	3000245503_sp	30002455	saliva_pellet	HNO-9077359_30002658_pfp	2020-09-29	5000	20000	0.00183028	0.183028	366	0.00186579	304.922	19	10	10	TD2206	TRUE	T0 - Pre-operative	T0 Pre-op
55	Oral Cavity	3000249403_sp	30002494	saliva_pellet	HNO-9077359_30002658_pfp	2020-10-02	0	0	4.25552e-18	4.25552e-16	0	9.78e-05	0	19	10	0	TD2337	FALSE	T2 - Post-operative (3 to 7 days)	T2 Post-op
55	Oral Cavity	3000354103_sm	30003541	saliva_mouthwash	HNO-9077359_30002658_pfp	2021-03-08	5000	20000	0.000277	0.0277	59	0.000317	83.02	20	11	11	TD2476	TRUE	TR0 - Pre-op Recurrence	TR0 Pre-op Rec.
55	Oral Cavity	3000356203_sm	30003562	saliva_mouthwash	HNO-9077359_30002658_pfp	2021-03-11	5000	20000	0.00268857	0.268857	588	0.00302183	267.444	20	11	11	TD2476	TRUE	TR2	TR2
55	Oral Cavity	3000445503_sm	30004455	saliva_mouthwash	HNO-9077359_30002658_pfp	2021-06-17	5000	20000	0.00246408	0.246408	541	0.00265595	329.653	20	11	11	TD2476	TRUE	TR4 - Follow-up	TR4 FU
56	Laryngeal	23A0449001_s	23A04490	saliva_supernatant	30006423P02	2021-09-24	225	900	2.46204e-09	2.46204e-07	4	0.000164356	0.468057	48	48	2	INXR14DEC2301_INXR18DEC2301	TRUE	T0 - Pre-operative	T0 Pre-op
56	Laryngeal	23A0449201_s	23A04492	saliva_supernatant	30006423P02	2021-10-04	50	200	7.45971e-59	7.45971e-57	0	4.56834e-06	-0.0322266	48	33	0	INXR14DEC2301_INXR18DEC2301	FALSE	T2 - Post-operative	T2 Post-op
57	Hypopharyngeal	3000313703_s	30003137	saliva_supernatant	30004083P01	2021-01-22	5019	20076	1.52e-05	0.00152	9	5.84e-05	5.91292	48	44	4	TD2476	TRUE	T0 - Pre-operative	T0 Pre-op
57	Hypopharyngeal	3000314203_s	30003142	saliva_supernatant	30004083P01	2021-01-28	5069	20276	3.31e-08	3.31e-06	0	2.65e-05	-2.48399	48	44	1	TD2476	FALSE	T2 - Post-operative (3 to 7 days)	T2 Post-op
57	Hypopharyngeal	3000332903_s	30003329	saliva_supernatant	30004083P01	2021-02-11	5016	20064	7.78e-07	7.78e-05	0	2.43e-05	-1.80273	48	43	0	TD2476	FALSE	T3 - Before Adjuvant Therapy	T3 BAT
58	Oropharyngeal	23A0448601_s	23A04486	saliva_supernatant	30007412P01	2021-12-03	4998	19992	0.0181802	1.81802	16702	0.0183045	3851.23	48	46	45	INXR14DEC2301_INXR18DEC2301	TRUE	T0 - Pre-operative	T0 Pre-op
58	Oropharyngeal	23A0448701_s	23A04487	saliva_supernatant	30007412P01	2021-12-06	900	3600	9.00304e-05	0.00900304	16	0.000111938	14.226	48	46	9	INXR14DEC2301_INXR18DEC2301	TRUE	T2 - Post-operative	T2 Post-op
59	Oropharyngeal	3000163903_sp	30001639	saliva_pellet	HNO-9595734-30001811	2020-04-30	2824	11296	0.000782	0.0782	393	0.00084	957.69	48	45	45	INX0954	TRUE	T0 - Pre-operative	T0 Pre-op
59	Oropharyngeal	3000172203_sp	30001722	saliva_pellet	HNO-9595734-30001811	2020-05-26	2000	8000	4.92e-11	4.92e-09	0	1.48e-05	-1.61974	48	45	0	INX0954	FALSE	T3 - Before Adjuvant Therapy	T3 BAT
59	Oropharyngeal	3000163904_s	30001639	saliva_supernatant	HNO-9595734-30001811	2020-04-30	5176	20704	0.0044896	0.44896	3943	0.00471285	2050.21	48	43	43	INX0954	TRUE	T0 - Pre-operative	T0 Pre-op
59	Oropharyngeal	3000172204_s	30001722	saliva_supernatant	HNO-9595734-30001811	2020-05-26	2824	11296	1.33e-08	1.33e-06	0	2.19e-05	-1.92682	48	44	0	INX0954	FALSE	T3 - Before Adjuvant Therapy	T3 BAT
60	Hypopharyngeal	3000240303_sp	30002403	saliva_pellet	HNO-9635804_30002659	2020-09-18	3560	14240	2.98e-05	0.00298	19	0.000112	69.1552	48	44	13	TD2337	TRUE	T0 - Pre-operative	T0 Pre-op
60	Hypopharyngeal	3000243403_sp	30002434	saliva_pellet	HNO-9635804_30002659	2020-09-25	2000	8000	0.000189	0.0189	31	0.000216	74.1914	46	42	19	TD2337	TRUE	T2 - Post-operative (3 to 7 days)	T2 Post-op
60	Hypopharyngeal	3000240304_s	30002403	saliva_supernatant	HNO-9635804_30002659	2020-09-18	2000	8000	0.0165691	1.65691	5548	0.0168571	4445.07	46	42	41	TD2337	TRUE	T0 - Pre-operative	T0 Pre-op
60	Hypopharyngeal	3000243404_s	30002434	saliva_supernatant	HNO-9635804_30002659	2020-09-25	2000	8000	2.64e-05	0.00264	18	0.000135	104.274	46	43	16	TD2337	TRUE	T2 - Post-operative (3 to 7 days)	T2 Post-op
62	Laryngeal	3000273603_sp	30002736	saliva_pellet	HNO-9751415_30003040P01	2020-11-13	5077	20308	0.00373356	0.373356	3552	0.00375187	2175.87	48	47	47	TD2206	TRUE	T0 - Pre-operative	T0 Pre-op
62	Laryngeal	3000283003_sp	30002830	saliva_pellet	HNO-9751415_30003040P01	2020-11-30	2000	8000	4.17e-13	4.17e-11	0	2.23e-05	-0.837762	48	46	0	INX0954	FALSE	T3	T3
62	Laryngeal	3000283005_s	30002830	saliva_supernatant	HNO-9751415_30003040P01	2020-11-30	2824	11296	1.55e-08	1.55e-06	0	5.44e-06	-1.46457	48	40	0	INX0954	FALSE	T3	T3
Sample ID
_s: Saliva supernatant
_sp: Saliva pellet
_sm: Saliva mouthwash

## Sheet: File 5
Anonymized patient ID	Surgery	F/U Completed	Last day of F/U	Date of Death	Total F/U (Days; Surgery to Last FU)	FU (Months)
1	2021-10-04	Y	2025-02-10		1225	40	Date in Red: Date of Death
2	2021-10-25	Y	2025-02-05		1199	39	Date in Blue: Last documented date before pt being lost to F/U
3	2021-03-29	Y	2022-03-06	2022-03-06	342	11
4	2020-11-11	Y	2024-04-08		1244	41
5	2021-03-22	LOST	2021-04-26		35	1
6	2021-05-31	Y	2025-02-19		1360	45
7	2022-02-14	Y	2024-04-10		786	26
8	2022-08-03	Y	2023-04-26	2023-04-26	266	8
9	2022-05-19	LOST	2022-06-09		21	0
10	2020-12-07	Y	2022-07-26		596	19
11	2021-11-08	Y	2024-06-06		941	31
12	2020-04-20	Y	2021-02-07	2021-02-07	293	9
13	2021-05-07	Y	2025-02-26		1391	46
14	2022-09-05	Y	2025-02-14		893	29
15	2021-05-10	Y	2023-09-14		857	28
16	2021-01-28	Y	2025-01-15		1448	48
17	2020-05-27	Y	2021-12-07		559	18
18	2021-10-06	Y	2025-03-19		1260	42
19	2020-06-05	Y	2023-07-06	2023-07-06	1126	37
67	2021-06-02	Y	2024-06-04		1098	36
76	2021-12-30	Y	2025-01-15		1112	37
20	2022-03-30	Y	2025-02-06		1044	34
21	2021-03-15	Y	2021-11-08	2021-11-08	238	7
22	2021-03-05	Y	2024-11-24	2024-11-24	1360	45
23	2022-02-23	Y	2025-01-15		1057	35
24	2021-05-26	Y	2025-02-05		1351	45
75	2021-07-30	Y	2021-11-04		97	3
25	2021-09-06	Y	2025-01-08		1220	40
26	2022-06-20	Y	2024-09-15	2024-09-15	818	27
27	2020-04-29	Y	2024-11-12	2024-11-12	1658	55
66	2021-07-28	Y	2022-04-01	2022-04-01	247	8
74	2022-08-26	N	2024-08-29		734	24
73	2022-02-16	N	2025-01-15		1064	35
28	2020-12-09	Y	2025-01-23		1506	50
29	2021-08-02	Y	2024-10-16		1171	39
30	2022-03-28	Y	2023-09-08		529	17
72	2021-12-13	Y	2023-09-20		646	21
65	2021-07-05	Y	2025-03-13		1347	44
64	2022-02-21	N	2023-03-16		388	12
71	2022-05-11	Y	2025-02-27		1023	34
31	2020-05-20	Y	2021-09-09		477	15
70	2022-02-09	Y	2025-02-05		1092	36
32	2020-07-13	Y	2021-05-08	2021-05-08	299	9
33	2022-06-13	Y	2023-02-16	2023-02-16	248	8
34	2020-09-02	Y	2024-10-16		1505	50
35	2021-02-17	Y	2024-11-07		1359	45
36	2020-05-11	Y	2022-11-29		932	31
69	2022-01-24	N	2024-08-29		948	31
37	2021-09-29	Y	2024-08-22		1058	35
38	2021-06-30	Y	2024-05-23		1058	35
39	2022-01-17	Y	2023-05-31	2023-05-31	499	16
40	2021-05-04	Y	2022-10-06		520	17
41	2022-04-04	Y	2025-02-04		1037	34
42	2021-08-02	LOST	2021-08-05		3	0
43	2020-06-17	Y	2020-10-26	2020-10-26	131	4
44	2022-08-22	Y	2025-02-18		911	30
45	2021-03-24	Y	2021-07-02	2021-07-02	100	3
46	2020-11-23	Y	2025-02-05		1535	51
47	2021-04-19	Y	2022-05-10		386	12
48	2022-06-27	Y	2022-12-30		186	6
49	2022-08-01	Y	2024-10-23		814	27
50	2020-05-25	Y	2021-06-23	2021-06-23	394	13
51	2021-06-17	Y	2022-05-11	2022-05-11	328	10
52	2021-07-28	Y	2023-02-08	2023-02-08	560	18
68	2021-08-23	Y	2025-03-12		1297	43
53	2022-06-23	Y	2024-03-10		626	20
54	2020-10-12	Y	2025-03-05		1605	53
55	2020-09-30	Y	2021-07-16	2021-07-16	289	9
56	2021-09-27	LOST	2021-11-29		63	2
57	2021-01-25	Y	2022-05-10	2022-05-10	470	15
58	2021-12-03	Y	2022-03-31		118	3
59	2020-05-04	Y	2025-02-05		1738	57
60	2020-09-21	Y	2022-09-22		731	24
61	2021-06-14	Y	2024-01-25		955	31
62	2020-11-16	Y	2025-03-21		1586	52
63	2021-11-10	Y	2025-02-05		1183	39
				Total F/U	DAYS	MONTHS
				MEDIAN	902	29.5
				RANGE	3-1738	0-57

## Sheet: File 6
Anonymized patient ID	Anatomical Site	P16 status	HPV status	Recurrence	Recurrence Type	Interval from surgery (days)	Lead Time (days)	Days from previous negative* sample
3	Oropharyngeal	IVa	Negative	Yes	Local	129	68	102
6	Hypopharyngeal	III	Negative	Yes	Distant	171	316	42
12	Hypopharyngeal	IVb	Negative	Yes	Distant	14	262	10
15	Oropharyngeal	II	Positive	Yes	Distant	584	181	105
23	Oral Cavity	II	Negative	Yes	Regional	96	14	94
26	Oral Cavity	II	Negative	Yes	Locoregional	52	469	29
29	Laryngeal	II	Negative	Yes	Local	31	28	28
30†	Laryngeal	IVb	Negative	Yes	Distant	-	No LT	171
32	Oral Cavity	III	Negative	Yes	Locoregional	113	2	110
33	Laryngeal	III	Negative	Yes	local	185	61	169
36	Oral Cavity	IVa	Negative	Yes	Locoregional	897	6	782
39	Hypopharyngeal	IVb	Negative	Yes	Regional	380	7	55
43	Hypopharyngeal	IVa	Negative	Yes	Locoregional	19	93	14
50	Laryngeal	III	Negative	Yes	Local	129	160	42
51	Oral Cavity	III	Negative	Yes	Distant	173	113	169
52	Hypopharyngeal	IVb	Negative	Yes	Distant	456	43	91
53¥	Oral Cavity	III	Negative	Yes	Regional	-	No LT	-
55	Oral Cavity	III	Negative	Yes	Local	20	119	8
57	Oropharyngeal	IVb	Negative	Yes	Distant	17	246	14
64	Oropharyngeal	I	Positive	Yes	Regional	169	7	154
65	Laryngeal	I	Negative	Yes	Locoregional	108	500	51
66	Laryngeal	I	Negative	Yes	Locoregional	145	16	96
67	Laryngeal	I	Negative	Yes	Locoregional	43	223	24
* ctDNA Negative unless previous tested timepoint was ctDNA positive but taken less than 14 days from surgery and was not considered in lead time calculations
† Patient 30 - No LT as the only sample tested ctDNA positive prior to clinical confirmation of recurrence was taken 3 days after surgery. Patient was again tested ctDNA positive in the sample taken 25 days after recurrence was confirmed.
¥ Patient 53 - Pre-op positive followed by post-surgery ctDNA clearance in all 3 samples tested prior to clinical confirmation of recurrence
Four patients (patients 32, 36, 39, and 64) were excluded from median LT calculation due to sparse sampling

## Sheet: File 7
				Detection at any point post surgery				Detection at any point ≥ 14 days from surgery
Anonymized patient ID	Surgery Date	Recurrence	Recurrence Date	*ctDNA detection	Date of Collection	Interval from suregry	Status	ctDNA detection	Date of Collection	Interval from suregry	Status
1	2021-10-04	No	-	NO	-	-	TN	NO	-	-	TN
4	2020-11-11	No	-	NO	-	-	TN	NO	-	-	TN
5	2021-03-22	No	-	NO	-	-	TN	NO	-	-	TN
7	2022-02-14	No	-	NO	-	-	TN	NO	-	-	TN
9	2022-05-19	No	-	NO	-	-	TN	NO	-	-	TN
10	2020-12-07	No	-	NO	-	-	TN	NO	-	-	TN
11	2021-11-08	No	-	NO	-	-	TN	NO	-	-	TN
13	2021-05-07	No	-	NO	-	-	TN	NO	-	-	TN
16	2021-01-28	No	-	NO	-	-	TN	NO	-	-	TN
17	2020-05-27	No	-	NO	-	-	TN	NO	-	-	TN
18	2021-10-06	No	-	NO	-	-	TN	NO	-	-	TN
19	2020-06-05	No	-	NO	-	-	TN	NO	-	-	TN
76	2021-12-30	No	-	NO	-	-	TN	NO	-	-	TN
20	2022-03-30	No	-	NO	-	-	TN	NO	-	-	TN
21	2021-03-15	No	-	NO	-	-	TN	NO	-	-	TN
22	2021-03-05	No	-	NO	-	-	TN	NO	-	-	TN
24	2021-05-26	No	-	NO	-	-	TN	NO	-	-	TN
75	2021-07-30	No	-	NO	-	-	TN	NO	-	-	TN
25	2021-09-06	No	-	NO	-	-	TN	NO	-	-	TN
27	2020-04-29	No	-	NO	-	-	TN	NO	-	-	TN
74	2022-08-26	No	-	NO	-	-	TN	NO	-	-	TN
73	2022-02-16	No	-	NO	-	-	TN	NO	-	-	TN
28	2020-12-09	No	-	NO	-	-	TN	NO	-	-	TN
72	2021-12-13	No	-	NO	-	-	TN	NO	-	-	TN
71	2022-05-11	No	-	NO	-	-	TN	NO	-	-	TN
31	2020-05-20	No	-	NO	-	-	TN	NO	-	-	TN
70	2022-02-09	No	-	NO	-	-	TN	NO	-	-	TN
34	2020-09-02	No	-	NO	-	-	TN	NO	-	-	TN
37	2021-09-29	No	-	NO	-	-	TN	NO	-	-	TN
38	2021-06-30	No	-	NO	-	-	TN	NO	-	-	TN
40	2021-05-04	No	-	NO	-	-	TN	NO	-	-	TN
41	2022-04-04	No	-	NO	-	-	TN	NO	-	-	TN
42	2021-08-02	No	-	NO	-	-	TN	NO	-	-	TN
44	2022-08-22	No	-	NO	-	-	TN	NO	-	-	TN
45	2021-03-24	No	-	NO	-	-	TN	NO	-	-	TN
46	2020-11-23	No	-	NO	-	-	TN	NO	-	-	TN
47	2021-04-19	No	-	NO	-	-	TN	NO	-	-	TN
49	2022-08-01	No	-	NO	-	-	TN	NO	-	-	TN
68	2021-08-23	No	-	NO	-	-	TN	NO	-	-	TN
54	2020-10-12	No	-	NO	-	-	TN	NO	-	-	TN
56	2021-09-27	No	-	NO	-	-	TN	NO	-	-	TN
58	2021-12-03	No	-	NO	-	-	TN	NO	-	-	TN
59	2020-05-04	No	-	NO	-	-	TN	NO	-	-	TN
60	2020-09-21	No	-	NO	-	-	TN	NO	-	-	TN
61	2021-06-14	No	-	NO	-	-	TN	NO	-	-	TN
62	2020-11-16	No	-	NO	-	-	TN	NO	-	-	TN
63	2021-11-10	No	-	NO	-	-	TN	NO	-	-	TN
2	2021-10-25	No	-	T2 Post-op	2021-10-27	2	FP	NO	-	-	TN
8	2022-08-03	No	-	T2 Post-op	2022-08-05	2	FP	NO	-	-	¥
14	2022-09-05	No	-	T2 Post-op	2022-09-07	2	FP	NO	-	-	TN
35	2021-02-17	No	-	T2 Post-op	2021-02-24	7	FP	T3 BAT	2021-03-17	28	FP
69	2022-01-24	No	-	T2 Post-op	2022-01-31	7	FP	T3 BAT	2022-02-08	15	FP
48	2022-06-27	No	-	T2 Post-op	2022-06-29	2	FP	T3 BAT	2022-07-14	17	FP
6	2021-05-31	Yes	2022-09-30	T2 Post-op	2021-06-02	2	TP	T4 FU	2021-11-18	171	TP
15	2021-05-10	Yes	2023-06-14	T2 Post-op	2021-05-12	2	TP	T7 FU	2022-12-15	584	TP
67	2021-06-02	Yes	2022-02-23	T2 Post-op	2021-06-04	2	TP	T4 FU	2021-07-15	43	TP
29	2021-08-02	Yes	2021-09-30	T2 Post-op	2021-08-05	3	TP	T3	2021-09-02	31	TP
30	2022-03-28	Yes	2022-09-18	T2 Post-op	2022-03-31	3	TP	T3	2022-10-13	199	FN †
32	2020-07-13	Yes	2020-11-05	T2 Post-op	2020-07-16	3	TP	TR1 Recurrence	2020-11-03	113	TP
39	2022-01-17	Yes	2023-02-08	T2 Post-op	2022-01-20	3	TP	T9 FU	2023-02-01	380	TP
57	2021-01-25	Yes	2021-10-15	T2 Post-op	2021-01-28	3	TP	T3 BAT	2021-02-11	17	TP
43	2020-06-17	Yes	2020-10-07	T2 Post-op	2020-06-22	5	TP	T3	2020-07-06	19	TP
52	2021-07-28	Yes	2022-12-09	T2 Post-op	2021-08-02	5	TP	T9 FU	2022-10-27	456	TP
53	2022-06-23	Yes	2022-10-06	NO	-	-	FN	NO	-	-	FN
12	2020-04-20	Yes	2021-01-21	T2 Post-op	2020-05-04	14	TP	T2 Post-op	2020-05-04	14	TP
55	2020-09-30	Yes	2021-02-16	T3 BAT	2020-10-20	20	TP	T3 BAT	2020-10-20	20	TP
26	2022-06-20	Yes	2023-11-23	T4 FU	2022-08-11	52	TP	T4 FU	2022-08-11	52	TP
23	2022-02-23	Yes	2022-06-13	TR0 Pre-op Rec.	2022-05-30	96	TP	TR0 Pre-op Rec.	2022-05-30	96	TP
65	2021-07-05	Yes	2023-03-05	T4 FU	2021-10-21	108	TP	T4 FU	2021-10-21	108	TP
50	2020-05-25	Yes	2021-03-10	T5 FU	2020-10-01	129	TP	T5 FU	2020-10-01	129	TP
66	2021-07-28	Yes	2022-01-05	T4 FU	2021-12-20	145	TP	T4 FU	2021-12-20	145	TP
64	2022-02-21	Yes	2022-08-16	TR0 Pre-op Rec.	2022-08-09	169	TP	TR0 Pre-op Rec.	2022-08-09	169	TP
51	2021-06-17	Yes	2022-03-30	T4 PAT	2021-12-07	173	TP	T4 PAT	2021-12-07	173	TP
3	2021-03-29	Yes	2021-10-12	T4 PAT	2021-08-05	129	TP	T4 PAT	2021-08-05	129	TP
33	2022-06-13	Yes	2023-02-14	T3	2022-12-15	185	TP	T3	2022-12-15	185	TP
36	2020-05-11	Yes	2022-10-31	T5 FU	2022-10-25	897	TP	T5 FU	2022-10-25	897	TP
* If ctDNA was detected, then column E indicates the corresponding timepoint and column F date of sample collection; same for columns I and J
¥ Patient 8 had only one sample taken 2 days from surgery and as such was excluded from the calculations when considering ctDNA detection in any sample taken ≥14 days from surgery
†Patient 30 was tested ctDNA positive 3 days from surgery (T2) while the only other sample tested and found ctDNA positive was taken 25 days following clinical confirmation of disease relapse. As such patient was treated as FN when considering ctDNA detection in any sample taken ≥14 days from surgery

## Sheet: File 8
								PLASMA Testing			SALIVA Testing
Anonymized patient ID	Anatomical Site	Prognostic Stage	HPV status	Recurrence	Recurrence Type	plasma/saliva panel_id	TP	accession_id	%eVAF	ctDNA_detected	sample_type	accession_id	%eVAF	ctDNA_detected	Plasma/Saliva Concordance
1	Oral Cavity	II	Negative	No	-	30007984P01	T0 Pre-op	30006576	0.0058	FALSE	saliva_supernatant	30006576	0.0342	TRUE	NO
1	Oral Cavity	II	Negative	No	-	30007984P01	T2 Post-op	30006582	9.82e-15	FALSE	saliva_supernatant	30006582	1.47e-08	FALSE	YES
3	Oropharyngeal	IVa	Negative	Yes	Local	30005544P01	T0 Pre-op	30003690	0.349767	TRUE	saliva_mouthwash	30003690	0.219587	TRUE	YES
3	Oropharyngeal	IVa	Negative	Yes	Local	30005544P01	T2 Post-op	30003784	1.46e-08	FALSE	saliva_mouthwash	30003784	0.00503	TRUE	NO
4	Laryngeal	IVa	Negative	No	-	HNO-1421021_30003038P01	T0 Pre-op	30002713	2.8023	TRUE	saliva_pellet	30002713	0.001	TRUE	YES
4	Laryngeal	IVa	Negative	No	-	HNO-1421021_30003038P01	T0 Pre-op				saliva_supernatant	30002713	1.26161	TRUE	YES
4	Laryngeal	IVa	Negative	No	-	HNO-1421021_30003038P01	T2 Post-op	30002751	1.03e-09	FALSE	saliva_supernatant	30002751	0.00226	TRUE	NO
6	Hypopharyngeal	III	Negative	Yes	Distant	30005551P01	T0 Pre-op	30004243	1.12555	TRUE	saliva_supernatant	30004243	0.000267	FALSE	NO
6	Hypopharyngeal	III	Negative	Yes	Distant	30005551P01	T2 Post-op	30004259	0.00139	TRUE	saliva_supernatant	30004259	2.46e-07	FALSE	NO
10	Hypopharyngeal	IVb	Negative	No	-	30004065P01	T0 Pre-op	30002869	3.48907	TRUE	saliva_supernatant	30002869	0.975466	TRUE	YES
10	Hypopharyngeal	IVb	Negative	No	-	30004065P01	T3 BAT	30002966	1.48e-06	FALSE	saliva_supernatant	30002966	1.48e-05	FALSE	YES
11	Oral Cavity	III	Negative	No	-	30007066P02	T0 Pre-op	30007066	0.013	TRUE	saliva_supernatant	30007066	0.26108	TRUE	YES
11	Oral Cavity	III	Negative	No	-	30007066P02	T2 Post-op	30007086	2.25e-12	FALSE	saliva_supernatant	30007086	6.53e-05	FALSE	YES
15	Oropharyngeal	II	Positive	Yes	Distant	30005548P01	T0 Pre-op	30004088	0.0666	TRUE	saliva_supernatant	30004088	2.73025	TRUE	YES
15	Oropharyngeal	II	Positive	Yes	Distant	30005548P01	T2 Post-op	30004129	0.0315	TRUE	saliva_supernatant	30004129	2.45e-06	FALSE	NO
16	Laryngeal	IVa	Negative	No	-	30004085P01	T0 Pre-op	30003141	0.615833	TRUE	saliva_supernatant	30003141	0.0025	TRUE	YES
16	Laryngeal	IVa	Negative	No	-	30004085P01	T2 Post-op	30003169	3.25e-07	FALSE	saliva_supernatant	30003169	3.61e-05	FALSE	YES
17	Oral Cavity	IVa	Negative	No	-	HNO-2389603	T0 Pre-op	30001721	0.428135	TRUE	saliva_supernatant	30001721	11.0207	TRUE	YES
17	Oral Cavity	IVa	Negative	No	-	HNO-2389603	T2 Post-op	30001734	0.000344	FALSE	saliva_supernatant	30001734	0.0632	TRUE	NO
17	Oral Cavity	IVa	Negative	No	-	HNO-2389603	T2 Post-op				saliva_pellet	30001734	0.18985	TRUE	NO
19	Laryngeal	IVb	Negative	No	-	HNO-2639599	T0 Pre-op	30001742	0.18301	TRUE	saliva_supernatant	30001742	0.187016	TRUE	YES
19	Laryngeal	IVb	Negative	No	-	HNO-2639599	T2 Post-op	30001751	2.45e-05	FALSE	saliva_supernatant	30001751	5.45e-05	FALSE	YES
67	Laryngeal	I	Negative	Yes	Locoregional	30005553P01	T0 Pre-op	30004260	0.0018	TRUE	saliva_supernatant	30004260	0.000601	TRUE	YES
67	Laryngeal	I	Negative	Yes	Locoregional	30005553P01	T2 Post-op	30004304	0.0046	TRUE	saliva_supernatant	30004304	0.00527	TRUE	YES
67	Laryngeal	I	Negative	Yes	Locoregional	30005553P01	TR1 Pre-op	30008993	0.0296	TRUE	saliva_mouthwash	30008993	0.000984	FALSE	NO
67	Laryngeal	I	Negative	Yes	Locoregional	30005553P01	TR3 Post-op	30009062	3.46e-07	FALSE	saliva_mouthwash	30009062	2.29e-11	FALSE	YES
76	Oral Cavity	I	Negative	No	-	30007752P01	T0 Pre-op	30007752	0.0703	TRUE	saliva_mouthwash	30007752	2.01012	TRUE	YES
76	Oral Cavity	I	Negative	No	-	30007752P01	T2 Post-op	30007753	1.64e-06	FALSE	saliva_mouthwash	30007753	0.000392	FALSE	YES
20	Laryngeal	IVa	Negative	No	-	30009247P01	T0 Pre-op	30009247	4.73e-06	FALSE	saliva_mouthwash	23A04469	8.28947e-20	FALSE	YES
20	Laryngeal	IVa	Negative	No	-	30009247P01	T2 Post-op	30009303	8.28e-15	FALSE	saliva_mouthwash	23A04472	3.22182e-05	FALSE	YES
21	Oral Cavity	IVb	Negative	No	-	30005539P01	T0 Pre-op	30003577	1.19837	TRUE	saliva_supernatant	30003577	13.7321	TRUE	YES
21	Oral Cavity	IVb	Negative	No	-	30005539P01	T2 Post-op	30003617	1.96e-07	FALSE	saliva_supernatant	30003617	0.0349	TRUE	NO
22	Oral Cavity	III	Negative	No	-	30005538P01	T0 Pre-op	30003523	6.59e-05	FALSE	saliva_supernatant	30003523	0.0449	TRUE	NO
22	Oral Cavity	III	Negative	No	-	30005538P01	T2 Post-op	30003561	4.26e-05	FALSE	saliva_supernatant	30003561	0.119764	TRUE	NO
23	Oral Cavity	II	Negative	Yes	Regional	30008458P01	T0 Pre-op	30008458	0.00208	TRUE	saliva_supernatant	23A04465	0.492439	TRUE	YES
23	Oral Cavity	II	Negative	Yes	Regional	30008458P01	T2 Post-op	30008770	4.85e-06	FALSE	saliva_mouthwash	23A04467	0.00145537	TRUE	NO
25	Oral Cavity	III	Negative	No	-	30007341P01	T0 Pre-op	30005980	0.00338	TRUE	saliva_supernatant	30005980	0.821272	TRUE	YES
26	Oral Cavity	II	Negative	Yes	Locoregional	30010671P01	T0 Pre-op	30010671	0.00641	TRUE	saliva_mouthwash	23A04477	0.39144	TRUE	YES
26	Oral Cavity	II	Negative	Yes	Locoregional	30010671P01	T2 Post-op	30010672	1.08e-08	FALSE	saliva_mouthwash	23A04479	0.000106656	FALSE	YES
27	Laryngeal	IVa	Negative	No	-	HNO-3911446_30001808	T0 Pre-op	30001638	0.205835	TRUE	saliva_supernatant	30001638	0.000364	FALSE	NO
27	Laryngeal	IVa	Negative	No	-	HNO-3911446_30001808	T2 Post-op	30001641	1.67e-11	FALSE	saliva_supernatant	30001641	4.91e-05	FALSE	YES
27	Laryngeal	IVa	Negative	No	-	HNO-3911446_30001808	T2 Post-op				saliva_pellet	30001641	3.55e-09	FALSE	YES
66	Laryngeal	I	Negative	Yes	Locoregional	30007342P01	T0 Pre-op	30005147	0.00192	TRUE	saliva_supernatant	30005147	0.0165	TRUE	YES
66	Laryngeal	I	Negative	Yes	Locoregional	30007342P01	T2 Post-op	30005193	8.78e-09	FALSE	saliva_supernatant	30005193	0.000305	FALSE	YES
66	Laryngeal	I	Negative	Yes	Locoregional	30007342P01	TR0 Pre-op Rec.	30007683	0.0163	TRUE	saliva_supernatant	30007683	6.76e-06	FALSE	NO
66	Laryngeal	I	Negative	Yes	Locoregional	30007342P01	TR2	30007749	0.0256	TRUE	saliva_mouthwash	30007749	2.03e-22	FALSE	NO
74	Oropharyngeal	I	Positive	No	-	30012424P01	T0 Pre-op	30012424	0.00122	TRUE	saliva_mouthwash	23A04482	8.56001e-06	FALSE	NO
73	Oropharyngeal	I	Positive	No	-	30008202P01	T0 Pre-op	30008202	0.298914	TRUE	saliva_mouthwash	23A04495	0.0222395	TRUE	YES
73	Oropharyngeal	I	Positive	No	-	30008202P01	T2 Post-op	30008460	5.86e-07	FALSE	saliva_mouthwash	23A04496	7.00584e-13	FALSE	YES
28	Laryngeal	II	Negative	No	-	30004081P01	T0 Pre-op	30002885	0.00115	TRUE	saliva_supernatant	30002885	0.000228	FALSE	NO
28	Laryngeal	II	Negative	No	-	30004081P01	T2 Post-op	30002916	1.99e-05	FALSE	saliva_supernatant	30002916	7.39e-06	FALSE	YES
29	Laryngeal	II	Negative	Yes	Local	30007344P01	T0 Pre-op	30005194	0.0035	TRUE	saliva_mouthwash	30005194	0.23036	TRUE	YES
29	Laryngeal	II	Negative	Yes	Local	30007344P01	T2 Post-op	30005302	0.0051	TRUE	saliva_mouthwash	30005302	7.87e-27	FALSE	NO
64	Oropharyngeal	I	Positive	Yes	Regional	30008461P01	T0 Pre-op	30008461	11.2039	TRUE	saliva_mouthwash	30008461	0.203204	TRUE	YES
64	Oropharyngeal	I	Positive	Yes	Regional	30008461P01	T2 Post-op	30008772	3.01e-05	FALSE	saliva_mouthwash	30008772	0.000294	FALSE	YES
71	Oral Cavity	I	Negative	No	-	30010058P01	T0-b pre-op	30009835	0.00164	TRUE	saliva_mouthwash	23A04474	0.195413	TRUE	YES
71	Oral Cavity	I	Negative	No	-	30010058P01	T2 Post-op	30010182	1.51e-09	FALSE	saliva_mouthwash	23A04475	0.000105352	FALSE	YES
31	Laryngeal	III	Negative	No	-	HNO-5407974-30001814	T0 Pre-op	30001703	0.927623	TRUE	saliva_pellet	30001703	0.000491	FALSE	NO
31	Laryngeal	III	Negative	No	-	HNO-5407974-30001814	T0 Pre-op				saliva_supernatant	30001703	3.57e-105	FALSE	NO
31	Laryngeal	III	Negative	No	-	HNO-5407974-30001814	T3 BAT	30001752	6.46e-08	FALSE	saliva_pellet	30001752	0.000247	FALSE	YES
31	Laryngeal	III	Negative	No	-	HNO-5407974-30001814	T3 BAT				saliva_supernatant	30001752	1.11559e-09	FALSE	YES
70	Oral Cavity	I	Negative	No	-	30008157P01	T0 Pre-op	30008157	0.000492	FALSE	saliva_mouthwash	30008157	0.55113	TRUE	NO
70	Oral Cavity	I	Negative	No	-	30008157P01	T2 Post-op	30008204	6.36e-07	FALSE	saliva_mouthwash	30008204	0.000689	FALSE	YES
32	Oral Cavity	III	Negative	Yes	Locoregional	HNO-5770296_30002653	T0 Pre-op	30001841	0.457404	TRUE	saliva_supernatant	30001841	0.138184	TRUE	YES
32	Oral Cavity	III	Negative	Yes	Locoregional	HNO-5770296_30002653	T2 Post-op	30001844	0.053	TRUE	saliva_supernatant	30001844	0.338833	TRUE	YES
34	Hypopharyngeal	II	Negative	No	-	HNO-6138990_30003036P01_pfp	T0 Pre-op	30001996	0.00105	TRUE	saliva_supernatant	30001996	1e-06	FALSE	NO
34	Hypopharyngeal	II	Negative	No	-	HNO-6138990_30003036P01_pfp	T3 BAT	30002433	1.98e-07	FALSE	saliva_mouthwash	30002433	2.69e-08	FALSE	YES
35	Laryngeal	IVa	Negative	No	-	30005537P01	T0 Pre-op	30003359	0.273557	TRUE	saliva_mouthwash	30003359	0.000545	FALSE	NO
35	Laryngeal	IVa	Negative	No	-	30005537P01	T2 Post-op	30003438	0.0922	TRUE	saliva_mouthwash	30003438	1.76e-05	FALSE	NO
69	Oropharyngeal	I	Positive	No	-	30007983P01	T0 Pre-op	30007983	0.0505	TRUE	saliva_supernatant	30007983	2.73759	TRUE	YES
69	Oropharyngeal	I	Positive	No	-	30007983P01	T2 Post-op	30008095	0.000866	TRUE	saliva_mouthwash	30008095	0.209888	TRUE	YES
37	Oral Cavity	II	Negative	No	-	30006490P02	T0 Pre-op	30006490	0.0258	TRUE	saliva_supernatant	30006490	3.19789	TRUE	YES
37	Oral Cavity	II	Negative	No	-	30006490P02	T2 Post-op	30006578	1.18e-23	FALSE	saliva_supernatant	30006578	1.02e-08	FALSE	YES
38	Laryngeal	II	Negative	No	-	30007346P01	T0 Pre-op	30004590	1.32e-11	FALSE	saliva_supernatant	30004590	5.47e-05	FALSE	YES
38	Laryngeal	II	Negative	No	-	30007346P01	T2 Post-op	30004876	1.66e-09	FALSE	saliva_mouthwash	30004876	0.00027	FALSE	YES
39	Hypopharyngeal	IVb	Negative	Yes	Regional	30007985P01	T0 Pre-op	30007890	0.188712	TRUE	saliva_supernatant	30007890	0.0401	TRUE	YES
40	Oral Cavity	II	Negative	No	-	30005546P01	T0 Pre-op	30004028	0.00705	TRUE	saliva_supernatant	30004028	0.0373	TRUE	YES
40	Oral Cavity	II	Negative	No	-	30005546P01	T2 Post-op	30004084	3.66e-10	FALSE	saliva_mouthwash	30004084	0.00133	FALSE	YES
42	Oral Cavity	III	Negative	No	-	30007347P01	T0 Pre-op	30005198	0.00318	TRUE	saliva_supernatant	23A04488	1.09153	TRUE	YES
42	Oral Cavity	III	Negative	No	-	30007347P01	T2 Post-op	30005304	2.6e-05	FALSE	saliva_supernatant	23A04489	0.00337568	TRUE	NO
43	Oral Cavity	I				HNO-7574719_30002660	T0 Pre-op	30001773	0.000489	FALSE	saliva_pellet	30001773	0.10382	TRUE	NO
43	Oral Cavity	I				HNO-7574719_30002660	T0 Pre-op				saliva_supernatant	30001773	0.19097	TRUE	NO
45	Oropharyngeal	III	Negative	No	-	30005541P01	T0 Pre-op	30003673	1.90489	TRUE	saliva_supernatant	30003673	0.540252	TRUE	YES
45	Oropharyngeal	III	Negative	No	-	30005541P01	T2 Post-op	30003714	2.46e-07	FALSE	saliva_mouthwash	30003714	0.000323	FALSE	YES
46	Oropharyngeal	IVa	Negative	No	-	HNO-7875109_30003041P01	T0 Pre-op	30002784	0.0208	TRUE	saliva_pellet	30002784	0.175139	TRUE	YES
46	Oropharyngeal	IVa	Negative	No	-	HNO-7875109_30003041P01	T0 Pre-op				saliva_supernatant	30002784	0.0608	TRUE	YES
46	Oropharyngeal	IVa	Negative	No	-	HNO-7875109_30003041P01	T2 Post-op	30002808	1.65e-06	FALSE	saliva_pellet	30002808	3.44e-07	FALSE	YES
46	Oropharyngeal	IVa	Negative	No	-	HNO-7875109_30003041P01	T2 Post-op				saliva_supernatant	30002808	4.57e-05	FALSE	YES
46	Oropharyngeal	IVa	Negative	No	-	HNO-7875109_30003041P01	TR0 Pre-op Rec	30009306	1.31e-08	FALSE	saliva_mouthwash	30009306	1.77e-11	FALSE	YES
46	Oropharyngeal	IVa	Negative	No	-	HNO-7875109_30003041P01	TR2 Post-op	30009483	1.64e-11	FALSE	saliva_mouthwash	30009483	2.06e-05	FALSE	YES
47	Oral Cavity	III	Negative	No	-	30005545P01	T0 Pre-op	30003916	0.0193	TRUE	saliva_supernatant	30003916	1.01141	TRUE	YES
47	Oral Cavity	III	Negative	No	-	30005545P01	T2 Post-op	30003972	6.58e-09	FALSE	saliva_supernatant	30003972	0.00606	TRUE	NO
50	Laryngeal	III	Negative	Yes	Local	HNO-8140838	T0 Pre-op	30001715	0.33882	TRUE	saliva_supernatant	30001715	0.054	TRUE	YES
50	Laryngeal	III	Negative	Yes	Local	HNO-8140838	T2 Post-op	30001732	1.71e-08	FALSE	saliva_supernatant	30001732	0.0736	TRUE	NO
51	Oral Cavity	III	Negative	Yes	Distant	30005556P01	T0 Pre-op	30004453	0.0148	TRUE	saliva_supernatant	30004453	0.146385	TRUE	YES
51	Oral Cavity	III	Negative	Yes	Distant	30005556P01	T2 Post-op	30004498	1.62e-07	FALSE	saliva_supernatant	30004498	0.000265	FALSE	YES
52	Hypopharyngeal	IVb	Negative	Yes	Distant	30007348P01	T0 Pre-op	30005149	0.109766	TRUE	saliva_supernatant	30005149	0.000667	FALSE	NO
52	Hypopharyngeal	IVb	Negative	Yes	Distant	30007348P01	T2 Post-op	30005197	0.0918	TRUE	saliva_supernatant	30005197	5.4e-23	FALSE	NO
68	Oral Cavity	I	Negative	No	-	30007349P01	T0 Pre-op	30005517	1.15e-11	FALSE	saliva_supernatant	30005517	0.157395	TRUE	NO
68	Oral Cavity	I	Negative	No	-	30007349P01	T2 Post-op	30005924	3.67e-09	FALSE	saliva_supernatant	30005924	0.000249	FALSE	YES
53	Oral Cavity	III	Negative	Yes	Regional	30010677P01	T0 Pre-op	30010677	0.0548	TRUE	saliva_mouthwash	23A04480	1.2961	TRUE	YES
53	Oral Cavity	III	Negative	Yes	Regional	30010677P01	T2 Post-op	30010756	2.01e-05	FALSE	saliva_mouthwash	23A04481	0.000800915	TRUE	NO
54	Laryngeal	III	Negative	No	-	HNO-8919320_30003037P01	T0 Pre-op	30002531	0.00168	TRUE	saliva_supernatant	30002531	0.132159	TRUE	YES
54	Laryngeal	III	Negative	No	-	HNO-8919320_30003037P01	T2 Post-op	30002549	1.43e-08	FALSE	saliva_supernatant	30002549	4.3e-06	FALSE	YES
55	Oral Cavity	III	Negative	Yes	Local	HNO-9077359_30002658_pfp	T0 Pre-op	30002455	0.236149	TRUE	saliva_supernatant	30002455	0.0563	TRUE	YES
55	Oral Cavity	III	Negative	Yes	Local	HNO-9077359_30002658_pfp	T0 Pre-op				saliva_pellet	30002455	0.183028	TRUE	YES
55	Oral Cavity	III	Negative	Yes	Local	HNO-9077359_30002658_pfp	T2 Post-op	30002494	0.000377	FALSE	saliva_pellet	30002494	4.25552e-16	FALSE	YES
55	Oral Cavity	III	Negative	Yes	Local	HNO-9077359_30002658_pfp	TR0 Pre-op Rec.	30003541	0.245715	TRUE	saliva_mouthwash	30003541	0.0277	TRUE	YES
55	Oral Cavity	III	Negative	Yes	Local	HNO-9077359_30002658_pfp	TR2	30003562	0.000373	FALSE	saliva_mouthwash	30003562	0.268857	TRUE	NO
55	Oral Cavity	III	Negative	Yes	Local	HNO-9077359_30002658_pfp	TR4 FU	30004455	4.25255	TRUE	saliva_mouthwash	30004455	0.246408	TRUE	YES
56	Laryngeal	II	Negative	No	-	30006423P02	T0 Pre-op	30006423	4.46e-08	FALSE	saliva_supernatant	23A04490	2.46204e-07	TRUE	NO
56	Laryngeal	II	Negative	No	-	30006423P02	T2 Post-op	30006579	0.000793	FALSE	saliva_supernatant	23A04492	7.45971e-57	FALSE	YES
57	Hypopharyngeal	IVb				30004083P01	T0 Pre-op	30003137	0.0282	TRUE	saliva_supernatant	30003137	0.00152	TRUE	YES
57	Hypopharyngeal	IVb				30004083P01	T2 Post-op	30003142	1.11e-11	FALSE	saliva_supernatant	30003142	3.31e-06	FALSE	YES
57	Hypopharyngeal	IVb				30004083P01	T3 BAT	30003329	1.32e-06	FALSE	saliva_supernatant	30003329	7.78e-05	FALSE	YES
58	Oropharyngeal	IVb	Negative	No	-	30007412P01	T0 Pre-op	30007412	0.35898	TRUE	saliva_supernatant	23A04486	1.81802	TRUE	YES
58	Oropharyngeal	IVb	Negative	No	-	30007412P01	T2 Post-op	30007413	4.64e-08	FALSE	saliva_supernatant	23A04487	0.00900304	TRUE	NO
59	Oropharyngeal	III	Negative	No	-	HNO-9595734-30001811	T0 Pre-op	30001639	0.0139	TRUE	saliva_pellet	30001639	0.0782	TRUE	YES
59	Oropharyngeal	III	Negative	No	-	HNO-9595734-30001811	T0 Pre-op				saliva_supernatant	30001639	0.44896	TRUE	YES
59	Oropharyngeal	III	Negative	No	-	HNO-9595734-30001811	T3 BAT	30001722	2.68e-05	FALSE	saliva_pellet	30001722	4.92e-09	FALSE	YES
59	Oropharyngeal	III	Negative	No	-	HNO-9595734-30001811	T3 BAT				saliva_supernatant	30001722	1.33e-06	FALSE	YES
60	Hypopharyngeal	III	Negative	No	-	HNO-9635804_30002659	T0 Pre-op	30002403	0.975681	TRUE	saliva_pellet	30002403	0.00298	TRUE	YES
60	Hypopharyngeal	III	Negative	No	-	HNO-9635804_30002659	T0 Pre-op				saliva_supernatant	30002403	1.65691	TRUE	YES
60	Hypopharyngeal	III	Negative	No	-	HNO-9635804_30002659	T2 Post-op	30002434	7.32e-05	FALSE	saliva_pellet	30002434	0.0189	TRUE	NO
60	Hypopharyngeal	III	Negative	No	-	HNO-9635804_30002659	T2 Post-op				saliva_supernatant	30002434	0.00264	TRUE	NO
62	Laryngeal	IVa	Negative	No	-	HNO-9751415_30003040P01	T0 Pre-op	30002736	0.950854	TRUE	saliva_pellet	30002736	0.373356	TRUE	YES
62	Laryngeal	IVa	Negative	No	-	HNO-9751415_30003040P01	T3	30002830	6.39e-06	FALSE	saliva_pellet	30002830	4.17e-11	FALSE	YES
62	Laryngeal	IVa	Negative	No	-	HNO-9751415_30003040P01	T3				saliva_supernatant	30002830	1.55e-06	FALSE	YES

## Sheet: File 9
	Plasma-Saliva Concordance per timepoint					Pre-op plasma and saliva detection rates per anatomical site and associated concordance rates								T0 Plasma-Saliva Concordance per anatomical site and stage
	TP	Samples (%)	Patients (%)			Site	Patients	Concordance (%)	Plasma +ve	Saliva +ve	%Difference (Plasma vs. Saliva)			Site	Stage	Patients	Concordance (%)	Plasma +ve	Saliva +ve	%Difference (Plasma vs. Saliva)
	T0	45/61 (74%)	40/54 (74%)			OC	21	16/21 (76%)	16/21	21/21	76% vs. 100%			OC	I	5	2/5 (40%)	2/5	5/5	40% vs. 100%
	T2	30/49 (61%)	28/45 (662%)			OP	10	9/10 (90%)	10/10	9/10	100% vs. 90%				II	5	4/5 (80%)	4/5	5/5	80% vs. 100%
	T3	9/9 (100%)	6/6 (100%)			HP	7	4/7 (57%)	7/7	4/7	100% vs. 57%				III	9	8/9 (89%)	8/9	9/9	89% vs. 100%
	At/Post-relapse	5/9 (56%)	3/4 (75%)			L	16	11/16 (69%)	13/16	10/16	81% vs. 62%				IV	2	2/2 (100%)	2/2	2/2	100% vs. 100%
	Total	89/128 (70%)				Total	54	40/54 (74%)	46/54 (85%)	44/54 (81%)				OP	I	4	3/4 (75%)	4/4	3/4	100% vs.75%
															II	1	1/1 (100%)	1/1	1/1	100% vs. 100%
															III	2	2/2 (100%)	2/2	2/2	100% vs. 100%
						OC, oral cavity; OP, oropharynx, HP, hypopharynx, L, larynx									IV	3	3/3 (100%)	3/3	3/3	100% vs. 100%
														HP	II	1	0/1 (0%)	1/1	0/1	100% vs. 0%
															III	2	1/2 (50%)	2/2	1/2	100% vs. 50%
															IV	4	3/4 (75%)	4/4	3/4	100% vs. 75%
														L	I	2	2/2 (100%)	2/2	2/2	100% vs. 100%
															II	4	2/4 (50%)	2/4	2/4	50% vs. 50%
															III	3	2/3 (67%)	3/3	2/3	100% vs. 67%
															IV	7	5/7 (71%)	6/7	4/7	86% vs. 57%
															Total	54	40/54 (74%)	46/54 (85%)	44/54 (81%)

## Sheet: File 10
Anonymized patient ID	Tissue specimen	WES variants	WES variant overlap	Total panel variants	Panel variant overlap
61	Resection	25,333	0.31	17	0.53
	Diagnostic Biopsy	26,132		56
16	Resection	25,316	0.88	49	0.61
	Diagnostic Biopsy	25,489		48
40	Resection	25,781	0.95	26	0.54
	Diagnostic Biopsy	26,084		43
